# Supplementary material for: Inflammaging Markers in the Extremely Cold Climate: A Case Study of Yakutian Population
Source: Int J Mol Sci. 2024 Dec 23;25(24):13741. doi: 10.3390/ijms252413741 (PMC11679676; doi:10.3390/ijms252413741)
Supplement: Supplementary file 1 [file ijms-25-13741-s001.zip]

Archive with 2 entries (2 files):
- SupplementaryTableS2.xlsx
- SupplementaryTableS1.xlsx
