# Supplementary material for: Inflammaging Markers in the Extremely Cold Climate: A Case Study of Yakutian Population
Source: Int J Mol Sci. 2024 Dec 23;25(24):13741. doi: 10.3390/ijms252413741 (PMC11679676; doi:10.3390/ijms252413741)
Supplement: Supplementary file 1 [file ijms-25-13741-s001.zip › SupplementaryTableS2.xlsx]

## Sheet: Sheet1
Supplementary Table S2. Detailed statistical metrics for cytokines distributions.
Features	mean Central	median Central	q75 Central	q25 Central	iqr Central	variation Central	mean Yakutia	median Yakutia	q75 Yakutia	q25 Yakutia	iqr Yakutia	variation Yakutia	p-value Mann-Whitney	p-value Mann-Whitney (FDR-corrected)	p-value Levene	p-value Levene (FDR-corrected)
IL27	1876.6	1733.19	2316.77	1224.35	1092.42	0.567646	1028.06	865.212	1410.85	525.09	885.76	0.692253	6.42892e-21	2.05726e-19	0.00523719	0.0418976
IL25	405.907	176.825	290.82	90.8199	200	4.91318	90.5211	38.78	76.3885	9.695	66.6935	2.39	1.00092e-19	1.60148e-18	0.157078	0.476863
CD40LG	1082.66	198.867	424.07	119.606	304.464	2.002	1451.89	727.881	1740.84	379.009	1361.83	1.28717	7.17303e-18	7.65123e-17	0.691627	0.790431
CCL4	30.1306	18.8784	28.6344	11.6678	16.9666	1.24427	36.3599	34.2145	45.89	22.7923	23.0977	0.465206	1.63672e-14	1.30938e-13	0.120321	0.476863
IL18	30.4323	26.1205	38.0665	13.8312	24.2353	0.974791	56.9629	43.5993	68.8761	28.1408	40.7353	0.838408	5.81034e-13	3.71862e-12	2.69593e-06	8.62698e-05
CXCL10	261.268	140.583	280.731	83.5076	197.223	1.91269	430.585	208.489	486.317	149.431	336.885	1.39279	9.18905e-08	4.90082e-07	0.0324774	0.207855
FLT3L	13.9901	10.6863	16.4894	6.35947	10.13	1.72937	17.383	16.3543	23.1867	9.64734	13.5394	0.605634	6.39823e-07	2.9249e-06	0.890781	0.914561
CCL2	220.765	185.456	258.81	139.142	119.668	0.668251	279.169	240.303	323.168	183.134	140.034	0.824817	3.76413e-06	1.50565e-05	0.253333	0.476863
VEGFA	81.3156	38.2997	90.2886	12.2931	77.9955	1.63988	115.191	70.9258	162.424	32.2732	130.151	1.04801	1.2536e-05	4.45725e-05	0.173603	0.476863
IL1RA	9.25253	2.19237	4.7003	0.789953	3.91035	6.11072	5.10872	3.19123	5.72512	2.01235	3.71277	1.51192	0.000256536	0.000815536	0.298465	0.51518
PDGFA	1331.97	731.244	1669.3	349.337	1319.96	1.13219	1466.19	1110.09	1961.88	644.878	1317.01	0.786638	0.00028034	0.000815536	0.238246	0.476863
PDGFB	13633	9675.95	18343.5	5322.75	13020.8	0.812088	14673.7	13138.3	20885.3	8848.5	12036.8	0.480111	0.00102571	0.00273524	0.00342596	0.0365436
IL13	53.9592	21.0342	55.3877	6.00962	49.3781	3.17065	79.9882	40.109	105.299	1.6	103.699	1.6181	0.00476671	0.0117334	0.153718	0.476863
IL8	23.4501	3.64917	6.98041	1.68911	5.2913	7.16688	6.95055	4.92679	8.50883	3.17511	5.33372	1.06866	0.00598885	0.0136888	0.224846	0.476863
IL15	11.3632	6.56341	9.19889	4.26631	4.93258	4.54656	9.9836	7.6985	11.2666	4.53542	6.73122	1.33133	0.0186561	0.0397997	0.691344	0.790431
IL5	3.66797	1.79459	3.35131	1.06985	2.28146	3.35908	3.40551	2.68518	4.42025	1.23286	3.18739	0.981707	0.0261387	0.0492022	0.641338	0.790431
TGFA	12.1349	4.38035	8.30471	1.92574	6.37896	3.85021	20.368	5.61796	13.6266	1.96869	11.6579	2.7438	0.0254223	0.0492022	0.110753	0.476863
TNF	43.0179	28.301	41.5162	18.4349	23.0813	2.75483	33.1576	23.7504	40.844	15.4466	25.3975	1.17326	0.0934517	0.166136	0.514034	0.715178
CCL11	73.987	60.265	89.9415	44.796	45.1455	0.618639	65.7705	57.8927	82.0374	40.9958	41.0416	0.657444	0.132184	0.222625	0.207345	0.476863
CXCL9	2108.09	1240.51	2281.62	768.889	1512.73	1.20328	2996.91	1511.06	3809.1	748.315	3060.79	1.27388	0.190333	0.304532	0.00144892	0.0231828
IL6	3.24735	1.0711	2.18708	0.451229	1.73585	3.7173	4.57822	1.45671	3.66367	0.0358624	3.62781	2.27544	0.217569	0.331534	0.239955	0.476863
CX3CL1	125.671	109.683	153.297	74.6698	78.6272	0.772029	123.448	98.6231	142.453	70.9486	71.504	0.858284	0.263453	0.383204	0.756507	0.834767
IFNA2	51.125	26.7892	46.597	13.03	33.567	3.66286	43.1498	28.8977	55.4567	6.12167	49.335	1.34226	0.395136	0.549754	0.632863	0.790431
CCL7	20.7004	16.3123	22.265	10.0746	12.1904	2.00094	21.0578	16.4597	26.4197	11.5265	14.8932	1.02921	0.499202	0.638979	0.914561	0.914561
CCL3	22.9733	15.9985	25.7857	8.20675	17.5789	2.45126	20.5704	16.6389	24.9682	7.894	17.0742	1.12357	0.482508	0.638979	0.435966	0.664329
IL4	2.59429	0.986866	1.72751	0.176464	1.55105	6.22257	1.9094	0.800945	2.60432	0.137591	2.46673	1.42229	0.592889	0.72971	0.658375	0.790431
CSF1	96.2826	26.7186	62.7501	1.90833	60.8417	5.77488	63.3261	5.41192	75.8836	5.41192	70.4717	1.82049	0.628414	0.744787	0.494805	0.715178
IL12Bp40	73.8712	41.0974	63.4896	23.6589	39.8307	4.22139	65.3478	43.6479	74.8589	20.1817	54.6771	1.62241	0.673209	0.769381	0.831599	0.887039
CCL22	659.492	630.159	796.623	476.66	319.963	0.438059	686.444	636.218	868.802	456.273	412.529	0.498127	0.738124	0.787332	0.0637464	0.339981
GCSF	48.599	20.7362	36.2315	9.70371	26.5278	4.3805	31.0561	21.3852	38.458	9.94071	28.5173	1.53746	0.732529	0.787332	0.305888	0.51518
IL1B	22.4037	4.61367	10.9403	1.27637	9.66395	4.8692	13.0726	3.86866	15.1012	0.4	14.7012	2.51574	0.846378	0.87368	0.352992	0.564788
CXCL1	10.3904	3.89013	11.9311	1.287	10.644	1.97335	15.1547	4.09785	12.2222	0.32	11.9022	4.34638	0.95632	0.95632	0.199053	0.476863
