# Supplementary material for: Inflammaging Markers in the Extremely Cold Climate: A Case Study of Yakutian Population
Source: Int J Mol Sci. 2024 Dec 23;25(24):13741. doi: 10.3390/ijms252413741 (PMC11679676; doi:10.3390/ijms252413741)
Supplement: Supplementary file 1 [file ijms-25-13741-s001.zip › SupplementaryTableS1.xlsx]

## Sheet: Sheet1
																														Supplementary Table S1. Data analyzed in this study.
Index	Subject ID	Time	Sex	Age	Region	SImAge	SImAge acceleration	|SImAge acceleration|	PMC10485620 ID	PMC9135940 ID	PMC10699032 ID	IL27	IL25	CD40LG	CCL4	IL18	CXCL10	FLT3L	CCL2	VEGFA	IL1RA	PDGFA	PDGFB	IL13	IL8	IL15	IL5	TGFA	TNF	CCL11	CXCL9	IL6	CX3CL1	IFNA2	CCL7	CCL3	IL4	CSF1	IL12Bp40	CCL22	GCSF	IL1B	CXCL1	Split
L2	L2	T0	F	89.6391	Central	86.096	-3.54308	3.54308	trn_val_000		GSM7469126	1485.03	1.48266	99.6464	12.0515	38.5649	91.2484	10.5092	158.6	22.3509	1.85886	231.985	6187.17	4.92281	2.47124	6.2782	1.46389	2.31945	23.4605	103.279	4086.44	2.11298	112.03	20.6841	7.8475	2.4712	0.358029	21.3557	46.4845	462.559	12.3182	0.693205	0.0609453	trn_val
L3	L3	T0	F	90.455	Central	79.0178	-11.4372	11.4372	trn_val_001		GSM7469127	1128.89	175.845	1853.85	10.9557	10.8613	228.23	10.3476	311.443	153.574	5.42938	1005.84	13400.7	49.1094	3.3545	7.9233	2.88561	3.96005	27.2868	124.918	2599.63	0.846377	157.858	57.0949	16.9863	26.7367	4.82664	239.627	35.9077	820.307	13.8516	6.49521	10.8783	trn_val
L7	L7	T0	F	92.8178	Central	90.0986	-2.7192	2.7192	trn_val_002		GSM7469082	1083.97	129.302	128.46	25.4305	15.9413	295.657	15.2451	169.224	50.0768	14.3753	519.034	7196.08	23.6393	4.70232	5.84012	2.73417	3.47857	28.2295	22.9831	5622.02	1.11102	171.384	50.2105	16.9863	24.0974	1.49505	101.294	31.8373	543.351	22.3668	10.2936	1.63793	trn_val
L10	L-10	T0	M	92.8397	Central	94.2928	1.4531	1.4531	trn_val_003		GSM7469054	6730.84	256.75	261.513	34.225	77.1094	2074.59	7.82368	185.274	39.8212	6.5798	934.837	16572.7	387.543	5.71962	6.56341	3.03597	5.03674	160.521	78.8443	20418.7	6.9463	293.39	34.8228	197.599	24.6447	2.27857	194.723	48.111	265.771	3114.74	9.67646	8.40845	tst
L19	L19	T0	M	94.6741	Central	90.6828	-3.99132	3.99132	trn_val_004		GSM7469084	1804.91	239.025	196.8	18.9173	58.2193	212.597	10.9901	158.43	44.064	21.7079	303.396	5122.73	9.73676	12.6504	17.0519	5.5566	11.5039	22.4886	63.6763	4266.55	2.28885	115.179	89.801	12.5412	31.4377	0.358029	251.731	109.824	681.041	19.633	25.6944	9.82369	trn_val
L26	L26	T0	F	94.1375	Central	77.9489	-16.1886	16.1886	trn_val_005		GSM7469134	2610.23	50.555	94.5827	24.839	7.25249	410.682	5.61645	185.106	12.7475	0.140466	149.144	4773.67	1.2307	0.137108	4.75837	3.91981	3.96005	36.5115	72.6031	3843.34	2.30829	87.1492	14.876	7.8475	9.80039	0.20599	140.275	49.7373	605.174	7.3801	2.31787	3.17339	trn_val
L27	L27	T0	M	93.5488	Central	93.3197	-0.229057	0.229057	trn_val_006		GSM7469135	391.297	326.515	180.566	10.8512	26.4172	179.15	8.51725	215.941	12.3839	5.66494	167.71	4655	17.2691	2.47124	6.56341	3.18532	7.10807	45.377	90.9741	5187.9	3.23988	138.016	38.9322	19.725	24.6447	1.61032	366.421	91.9746	545.946	18.2314	8.74014	2.12727	trn_val
F1a-L1/L2	F1a-L1/L2	T0	F	60.787	Central	47.1489	-13.6381	13.6381	trn_val_007			3329.68	972.659	231.815	20.2741	46.5627	192.724	15.3908	143.948	62.7991	27.0213	226.43	4977.06	181.829	7.4279	13.1499	6.04509	154.432	112.24	89.7948	723.563	2.55914	380.191	81.5226	65.1238	63.0021	6.53759	169.813	109.824	266.564	64.006	29.9733	6.61333	trn_val
F2b-F1a	F2b-F1a	T0	F	31.8747	Central	29.6022	-2.27254	2.27254	trn_val_008			4	1.48266	3.2	0.79253	0.16	0.64	0.22246	0.8	3.34509	3.93578	3.2	2.4	1.2307	0.137108	0.400029	0.0802755	0.32	1.05176	0.8	1.6	0.0159233	8	1.9109	9.65169	18.569	0.00687388	1.1074	0.808207	2.72735	0.310881	0.173301	0.0609453	trn_val
F1-L3	F1-L3	T0	F	65.1677	Central	66.8698	1.70209	1.70209	trn_val_009			1164.77	239.025	2046.82	18.2708	12.1688	132.284	16.1861	277.04	114.452	6.5798	1688.28	18798.5	53.5378	7.66682	7.65903	3.03597	5.03674	35.6073	115.951	1060.11	1.97487	171.384	81.5226	28.3751	52.1765	5.69106	136.006	30.2087	566.556	15.3446	10.2936	10.0024	trn_val
F2-L3	F2-L3	T0	F	43.0892	Central	45.7711	2.68193	2.68193	trn_val_010			1602.41	326.515	409.212	27.8628	39.2594	102.579	12.6303	243.942	120.553	21.2729	1984	16402.5	61.9974	8.14178	16.5412	3.18532	5.63016	36.5115	53.5168	1242.17	1.65399	179.897	142.496	26.7739	40.1051	4.63167	127.425	46.4845	714.872	26.3233	29.7084	14.3151	trn_val
F2-L5	F2-L5	T0	F	38.7003	Central	39.952	1.25171	1.25171	trn_val_011			1043.44	166.647	317.824	20.8644	21.7768	61.9538	15.2451	157.077	164.33	6.12744	1594.53	17073.7	70.0304	5.71962	9.56881	3.03597	6.0115	40.0943	63.9389	612.175	0.980197	162.478	75.7769	28.3751	39.0205	4.9237	92.429	30.2087	463.382	33.8428	11.5126	6.25941	trn_val
F1-L8	F1-L8	T0	M	65.7399	Central	61.9059	-3.83399	3.83399	trn_val_012			2303.05	166.647	78.8018	23.0894	3.78911	366.707	20.3017	213.889	23.8491	6.12744	513.113	8152.8	42.1536	7.18791	19.1527	7.56151	6.19872	30.1002	63.9389	1176.03	2.90176	138.016	38.9322	18.8516	36.7707	1.14005	116.613	26.9506	377.05	18.2314	14.4864	2.56894	trn_val
F1-L9	F1-L9	T0	F	69.5374	Central	63.322	-6.21534	6.21534	trn_val_013			492.895	203.162	114.356	15.0596	10.4437	124.637	6.00054	314.59	44.064	0.561863	338.221	8734.47	13.7132	4.44101	5.9876	2.88561	2.94531	19.5301	58.9838	2021.79	2.59746	127.064	38.9322	20.5655	17.1359	0.956037	87.9624	28.5798	359.756	11.5342	128.164	6.40196	tst
F1-L11	F1-L11	T0	M	32.6057	Central	38.1075	5.50173	5.50173	trn_val_014			1778.73	29.2342	119.119	12.975	12.0502	51.9427	8.34545	114.255	85.4227	22.0551	619.334	10444	17.2691	3.63364	5.38791	1.46389	2.94531	17.5171	38.5513	466.978	0.846377	108.797	20.6841	15.9812	13.8976	0.766123	21.3557	15.5362	294.904	3.57573	3.06131	18.212	trn_val
F1-L13	F1-L13	T0	M	62.3805	Central	41.6623	-20.7182	20.7182	trn_val_015			1580.15	29.2342	104.626	11.3652	32.7233	59.0949	3.08665	177.995	13.1117	2.19816	515.777	10143.3	9.73676	3.06876	2.56225	5.34611	1.45146	21.5099	71.4457	1187.08	1.67428	121.254	25.7981	15.9812	13.8976	0.358029	60.5693	20.4305	647.807	21.0107	2.31787	8.28107	trn_val
F2-L17	F2-L17	T0	F	36.2088	Central	40.0208	3.81199	3.81199	trn_val_016			1738.13	90.8199	286.601	9.75079	13.2931	84.9389	8.17262	205.727	33.4996	5.66494	626.615	16037.2	34.7121	5.96836	8.69706	2.58153	2.64839	22.4886	94.3041	818.455	0.517189	143.208	46.597	19.725	25.7091	1.55285	31.6304	23.6912	408.31	37.4499	6.82193	0.0609453	trn_val
F1-L18	F1-L18	T0	F	55.1387	Central	40.2428	-14.8959	14.8959	trn_val_017			1380.7	5.93062	119.119	10.8512	30.2367	56.6555	2.84914	159.648	10.9345	2.82125	521.7	10504.3	1.2307	2.47124	1.86402	4.20892	0.32	19.5301	63.7814	999.199	1.36571	108.797	25.7981	13.7752	9.80039	0.20599	51.1473	17.1681	589.984	12.3182	3.06131	10.2387	tst
F2-L18	F2-L18	T0	F	31.6393	Central	37.38	5.74077	5.74077	trn_val_018			2635.75	166.647	133.045	8.78247	9.78602	166.4	4.19914	111.246	12.7475	1.49086	721.734	10355.8	20.5528	2.47124	1.60012	1.46389	2.31945	20.5239	40.381	493.885	0.614365	87.1492	138.124	22.1618	18.569	0.893468	60.5693	36.7217	474.723	2.48003	7.46891	5.67489	trn_val
F2-L22	F2-L22	T0	F	45.2111	Central	37.5703	-7.64077	7.64077	trn_val_019			1470.12	90.8199	89.4271	9.97959	16.4689	179.533	10.5898	96.6055	9.31498	1.85886	378.539	6530.74	9.73676	2.47124	5.84012	2.42755	1.45146	13.3685	32.5295	1235.89	1.19685	87.1492	38.9322	12.5412	17.1359	0.766123	21.3557	18.7995	543.465	0.310881	6.49521	0.0609453	trn_val
F1-L23	F1-L23	T0	F	62.0081	Central	40.0456	-21.9626	21.9626	trn_val_020			1748.36	148.093	434.052	19.1704	22.8224	80.7881	12.3226	135.981	35.2183	12.3024	419.938	9660.6	37.2568	7.90476	11.3494	1.63076	1.71497	20.5239	49.0916	689.847	0.614365	143.208	46.597	19.725	44.2161	0.766123	41.5223	30.2087	385.415	7.3801	38.8083	2.77699	trn_val
F1-L25	F1-L25	T0	F	59.6672	Central	60.6613	0.994137	0.994137	trn_val_021			1142.23	50.555	172.265	16.6278	32.5499	209.839	10.5092	122.545	20.8575	0.140466	552.911	9691.3	13.7132	2.77501	6.84372	9.3286	3.47857	23.4605	57.7331	2580.75	1.06771	121.254	25.7981	13.7752	15.5901	0.893468	69.8286	23.6912	941.509	13.8516	3.06131	0.0609453	trn_val
F1-L27	F1-L27	T0	F	68.7625	Central	70.6906	1.92804	1.92804	trn_val_022			619.462	70.979	133.045	11.0594	12.8794	279.555	8.17262	167.81	38.4758	6.80261	425.791	9565.45	4.92281	2.77501	7.65903	4.35265	3.72438	30.1002	60.4922	3844.11	0.935956	132.642	25.7981	15.4566	17.1359	1.14005	60.5693	46.4845	1075.13	10.7369	4.82277	2.97817	trn_val
MQ2	MQ2	T0	F	45.3233	Central	44.2416	-1.08174	1.08174	trn_val_023			3527.65	309.228	137.579	12.975	13.4702	172.651	11.935	178.733	104.524	5.42938	1186	16914.9	37.2568	5.71962	7.9233	6.8064	4.62233	29.6343	44.4112	1111.09	1.79535	157.858	53.7049	21.3767	30.5474	2.7072	76.6833	39.1631	513.382	39.8082	14.4864	11.8403	tst
MQ3	MQ3	T0	F	42.8866	Central	39.8379	-3.0487	3.0487	trn_val_024			3608.88	70.979	43.2163	8.39362	14.5312	46.652	2.84914	73.1173	13.1117	0.140466	328.51	7023.77	4.92281	1.45983	2.10967	0.747672	0.32	4.20706	39.0787	419.678	0.254785	102.052	30.4693	13.7752	9.80039	1.31945	55.8808	12.2707	43.7695	10.7369	5.16311	2.12727	trn_val
MQ4	MQ4	T0	F	40.9016	Central	29.1352	-11.7663	11.7663	trn_val_025			1523.16	203.162	146.501	14.3407	0.766472	132.775	16.9715	203.848	14.5732	2.19816	257.009	5406.91	1.2307	1.82013	1.60012	2.42755	1.45146	19.5301	92.8066	337.3	0.254785	102.052	25.7981	15.9812	13.8976	0.358029	46.3634	39.9768	622.007	0.310881	9.05375	2.12727	trn_val
FQ4	FQ4	T0	M	39.341	Central	40.3943	1.05333	1.05333	trn_val_026			2227.67	256.75	286.601	9.97959	35.5568	109.853	8.85788	143.538	12.3839	2.82125	285.848	5959.22	13.7132	2.47124	6.42145	1.79459	2.64839	18.5281	66.5433	1068.09	2.11298	87.1492	30.4693	13.7752	17.1359	0.499821	131.723	43.231	510.529	13.8516	7.78941	1.63793	trn_val
MQ5	MQ5	T0	F	48.3131	Central	32.4088	-15.9043	15.9043	trn_val_027			1801.19	184.995	146.501	8.26036	16.5275	154.215	9.85821	103.447	13.8415	0.140466	238.742	4614.78	4.92281	1.05574	5.38791	2.27207	0.32	13.3685	37.2155	1107.91	0.165798	98.5217	20.6841	13.7752	2.4712	0.358029	1.1074	28.5798	542.475	13.8516	2.31787	0.0609453	trn_val
MQ6	MQ6	T0	F	33.8296	Central	33.3865	-0.443066	0.443066	trn_val_028			1811.09	239.025	204.75	9.97959	30.468	127.72	26.2296	112.072	12.0207	8.41591	211.796	4164.19	44.519	5.08854	20.7125	9.05803	21.8296	25.3853	47.0789	972.613	2.38581	145.741	34.8228	22.1618	35.6008	1.72431	83.471	77.3627	468.824	33.8428	14.7788	1.89	trn_val
MQ7	MQ7	T0	F	45.5588	Central	44.8409	-0.717861	0.717861	trn_val_029			2381.05	5.93062	21.1718	7.11455	0.16	64.1185	8.51725	102.31	4.89578	0.140466	182.802	4252.56	29.3836	1.82013	6.56341	0.321102	0.32	15.4657	51.1819	654.176	0.800979	87.1492	7.64358	13.7752	0.6178	0.00687388	31.6304	13.9038	179.728	0.310881	3.06131	0.0609453	trn_val
MQ8	MQ8	T0	F	44.9811	Central	32.405	-12.576	12.576	trn_val_030			1643.41	274.353	208.687	26.2953	44.5315	40.0353	0.889839	133.182	7.70899	9.34523	273.281	5675.17	1.2307	3.3545	6.56341	1.79459	0.32	13.3685	77.9131	945.938	0.661877	69.3878	75.7769	9.65169	17.1359	0.283708	55.8808	28.5798	736.469	1.24352	26.7727	4.0806	trn_val
MQ13	MQ13	T0	F	33.397	Central	28.0937	-5.30325	5.30325	trn_val_031			878.518	5.93062	104.626	8.52501	6.15276	57.1685	25.458	154.027	12.7475	0.140466	82.3505	4030.98	1.2307	1.45983	6.70415	1.11817	1.45146	18.5281	50.1417	567.97	0.638202	87.1492	14.876	5.51772	2.4712	0.00687388	36.6151	18.7995	477.305	3.57573	0.693205	0.0609453	tst
MQ14	MQ14	T0	F	47.1878	Central	43.0995	-4.08836	4.08836	trn_val_032			2833.26	184.995	109.527	13.5017	36.4822	128.099	21.2476	123.634	6.29478	3.66903	232.755	5660.71	1.2307	1.05574	6.84372	2.27207	2.64839	17.5171	17.4606	1239.03	0.980197	87.1492	42.8458	11.1835	22.3868	0.499821	46.3634	64.3672	468.34	10.7369	5.16311	0.243781	trn_val
MQ15	MQ15	T0	F	48.3542	Central	43.1264	-5.2278	5.2278	trn_val_033			838.898	110.231	89.4271	8.26036	41.2858	145.042	16.687	181.048	26.2935	3.39522	621.153	9788.9	13.7132	2.47124	9.69097	2.88561	2.31945	21.5099	35.9905	1205.21	0.661877	121.254	38.9322	14.9153	18.569	1.14005	65.2174	64.3672	583.7	26.3233	7.78941	3.5486	trn_val
FQ17	FQ17	T0	M	34.3936	Central	30.03	-4.3636	4.3636	trn_val_034			775.933	5.93062	61.8786	6.13176	13.3522	56.8267	3.767	111.82	7.00017	0.140466	222.712	5014.44	13.7132	1.45983	3.7368	0.937037	0.32	13.8976	53.3475	248.855	0.196389	121.254	14.876	9.65169	2.4712	0.00687388	51.1473	20.4305	403.383	0.310881	1.53803	1.36613	trn_val
I101	I101	T0	M	49.8655	Central	36.6911	-13.1744	13.1744	trn_val_035		GSM7469161	1157.3	184.995	67.674	8.26036	25.0267	209.839	11.857	112.61	9.13583	1.49086	246.38	4846.41	1.2307	3.06876	4.75837	3.77435	28.6541	22.4886	36.6738	827.527	0.755127	94.8708	34.8228	15.9812	15.5901	0.499821	31.6304	39.9768	307.573	7.3801	5.16311	2.12727	tst
SQ7	SQ7	T0	F	19.6856	Central	43.1944	23.5089	23.5089	trn_val_036			2054.11	577.113	863.598	10.8512	15.4718	72.4463	13.0121	99.7655	17.8867	53.7109	496.422	8270.89	70.0304	14.5811	41.9639	2.42755	5.82206	37.4122	47.3177	508.132	2.63572	171.384	256	31.3691	94.0433	2.7072	87.9624	109.824	456.89	38.6334	132.983	19.1673	tst
I90	I90	T0	M	37.753	Central	41.621	3.86797	3.86797	trn_val_037			966.506	50.555	109.527	13.1527	29.6583	54.5319	7.99871	150.495	37.1328	1.49086	609.496	9612.52	20.5528	3.3545	9.19889	1.79459	3.72438	20.5239	30.0735	753.711	1.63365	138.016	42.8458	12.5412	12.0026	0.766123	65.2174	30.2087	304.844	26.3233	6.16613	0.0609453	trn_val
I30	I30	T0	F	40.7017	Central	38.56	-2.1417	2.1417	trn_val_038			1398.06	1.48266	114.356	9.75079	16.9959	24.8269	8.34545	190.738	102.706	0.140466	880.998	9080.43	9.73676	1.82013	3.36753	1.79459	0.32	12.2999	53.7984	455.235	0.935956	78.7352	20.6841	9.65169	9.80039	0.893468	26.5518	15.5362	253.599	7.3801	1.53803	1.89	trn_val
I46	I46	T0	F	38.5196	Central	31.2075	-7.3121	7.3121	trn_val_039			713.677	1.48266	61.8786	5.38882	0.16	55.2809	1.53226	70.7986	1.82923	0.140466	42.7277	1201.25	1.2307	1.26514	2.56225	1.29334	0.32	4.20706	41.852	264.978	0.0159233	58.6806	25.7981	0.16047	9.80039	0.00687388	1.1074	5.73045	135.898	0.310881	3.06131	0.0609453	trn_val
L29	L29	T0	F	92.9492	Central	86.1305	-6.81872	6.81872	trn_val_040		GSM7469136	1795.07	264.367	833.933	34.988	18.9737	504.909	31.3591	89.6094	57.302	4.13917	2274.13	23863.5	87.0671	12.8389	11.1396	7.20777	6.69707	62.0474	63.5939	5750.17	2.88895	213.435	51.6089	28.4874	27.1995	2.47567	74.0471	117.879	561.478	40.2361	8.4855	8.62032	tst
F1-L29	F1-L29	T0	F	60.6556	Central	46.463	-14.1926	14.1926	trn_val_041			565.628	197.167	187.903	11.5198	7.42051	148.624	12.9556	117.198	75.9024	2.90983	1052.1	10059.3	55.2157	2.04988	5.98815	1.45464	5.42363	30.7887	19.1747	644.612	2.0925	153.845	13.03	24.6816	13.6841	1.38634	35.3803	59.6904	393.202	16.1799	2.23486	0.49656	trn_val
F2-L29	F2-L29	T0	M	32.1293	Central	32.0595	-0.0698433	0.0698433	trn_val_042			1039.62	264.367	174.215	8.67485	6.24947	127.658	8.54109	121.561	13.6018	1.59476	922.755	11264.4	43.9982	2.70552	6.33216	1.55239	5.16161	32.0265	37.892	482.484	0.138808	114.71	29.0673	23.4374	13.6841	0.786106	0.0394496	50.0532	755.931	20.7362	3.16595	0.15907	tst
L30	L30	T0	M	92.6782	Central	87.2454	-5.43278	5.43278	trn_val_043		GSM7469088	3153.12	251.135	121.295	37.4229	26.4574	243.417	4.88365	64.7377	32.1793	1.83012	856.995	16544.2	87.0671	1.56825	7.70726	1.94866	4.62686	59.6966	53.5566	4591.12	3.9819	273.12	35.9693	30.5785	16.7879	0.986866	35.3803	59.6904	806.828	30.7653	6.74729	0.0397675	trn_val
F2-L32	F2-L32	T0	F	46.1666	Central	45.1128	-1.05375	1.05375	trn_val_044			963.756	392.467	100.605	16.2856	12.4886	218.751	8.93159	141.921	8.08272	1.59476	432.179	7503.19	35.2879	1.44704	5.98815	0.97541	8.54254	22.0019	152.885	1291.14	0.0041316	121.743	32.5793	17.1454	11.9985	1.13695	0.157798	67.2606	531.557	27.9681	13.0176	4.77047	trn_val
L33	L-33	T0	F	93.8746	Central	85.5138	-8.36082	8.36082	trn_val_045		GSM7469058	1148.39	466.507	281.932	23.1124	28.3083	348.725	12.6966	158.303	11.3831	3.39838	932.5	13410	297.706	1.44704	11.4825	2.55656	5.93933	34.4912	49.3751	3755.83	4.12812	203.39	40.865	25.4814	23.5649	1.48586	27.9105	93.0065	891.679	23.6753	7.90898	3.35714	trn_val
L34	L34	T0	F	86.9395	Central	78.0005	-8.93898	8.93898	trn_val_046		GSM7469138	3046.05	183.373	231.852	47.9759	17.5361	365.102	17.6089	156.366	46.6664	2.00787	1138.84	17890.4	41.1272	4.75822	9.76747	1.45464	8.66409	41.8068	73.7824	3947.51	1.55276	141.53	29.0673	22.1319	14.4898	0.986866	20.5712	40.1766	670.405	29.3725	3.16595	1.31891	tst
I29 (1)	I29	T1	F	42.6593	Central	37.8512	-4.80808	4.80808	trn_val_047			2536.8	442.019	701.463	16.0321	12.9262	134.682	6.19289	167.153	27.4487	3.89126	1707.43	28880	71.4192	2.88326	9.08102	1.74952	4.07331	40.595	66.9604	889.477	1.19489	162.709	45.5724	24.6816	19.6342	3.75224	31.6309	63.4896	655.185	31.4574	7.32966	3.46159	trn_val
I38 (1)	I38	T1	M	56.5296	Central	45.6492	-10.8804	10.8804	trn_val_048			1935.92	367.371	353.097	12.8224	12.9262	132.465	13.4736	194.765	23.2304	4.13917	1259.25	15854.6	79.303	5.45371	8.05081	2.35231	4.89621	45.4261	61.4544	1322.7	1.44522	171.294	39.2559	27.7617	29.4958	2.47567	20.5712	93.0065	904.538	30.7653	6.74729	9.9939	trn_val
I16 (1)	I16 (1)	T0	F	56.6665	Central	43.9676	-12.6989	12.6989	trn_val_049			1858.38	237.806	391.05	21.2537	38.0665	209.088	15.4138	173.568	23.554	5.07659	1714.68	29645.5	57.9627	2.76481	11.3111	1.55239	6.82193	38.1627	48.0252	1543.37	2.52631	128.54	39.2559	18.2448	19.6342	1.78376	66.1749	55.8607	887.806	40.2361	7.32966	2.8245	trn_val
I39 (1)	I39	T1	F	56.6144	Central	55.1118	-1.50269	1.50269	trn_val_050			3646.59	367.371	306.116	42.57	23.5157	279.585	10.1019	176.77	68.0051	2.78844	1362.12	17040.7	38.2248	1.68911	8.05081	1.55239	6.69707	36.9421	47.4642	2539.8	1.08791	135.128	19.5528	17.7032	15.2743	1.88286	24.2225	103.757	1099.47	33.5181	3.47201	2.49522	trn_val
I28 (1)	I28	T1	F	31.9897	Central	36.3737	4.38404	4.38404	trn_val_051			2874.79	316.446	214.552	11.0702	26.2728	140.232	9.32188	115.455	7.3029	3.39838	448.29	5724.68	79.303	1.56825	8.39429	1.74952	6.57185	39.3803	59.7939	655.271	1.15921	264.46	90.2947	29.8948	19.6342	1.58527	27.9105	78.4228	608.384	19.2392	5.57211	4.37629	trn_val
I44 (1)	I44 (1)	T0	F	56.7568	Central	34.9482	-21.8086	21.8086	trn_val_052			1316.85	237.806	314.068	18.9643	34.1946	149.616	23.661	152.108	16.1522	3.03153	657.627	8382.39	98.5183	2.40832	15.9358	2.14964	3.78705	41.8068	40.9757	954.753	1.58864	248.895	25.4075	29.8948	20.9837	2.86946	27.9105	59.6904	1069.44	59.3614	3.16595	10.0785	tst
I24 (1)	I24 (1)	T0	F	40.3759	Central	29.4993	-10.8766	10.8766	trn_val_053			3019.51	562.814	169.591	13.6573	38.1613	121.097	26.6152	149.623	5.44315	2.90983	253.714	4177.71	16.6374	3.47295	10.7967	1.16504	12.1685	18.1554	75.7856	580.294	2.30921	141.53	35.9693	18.2448	16.0398	0.735782	33.5021	57.7795	898.378	46.7605	3.77629	2.71564	trn_val
I2 (1)	I2	T1	F	33.6544	Central	34.2321	0.577721	0.577721	trn_val_054			2869.7	839.906	482.154	35.3406	27.7521	81.9433	12.4374	147.025	16.1522	3.09249	1866.01	28565.6	57.9627	3.00152	8.73769	2.25077	6.44624	28.301	50.2395	685.38	0.874573	147.764	48.6219	23.8585	24.8049	2.67269	13.4035	55.8607	581.587	25.1204	8.19758	4.17658	tst
I52 (1)	I52 (1)	T0	F	68.1082	Central	59.411	-8.6972	8.6972	trn_val_055			2540.63	237.806	281.932	29.6688	11.7908	475.254	13.2146	121.394	21.2918	0.789953	1556.67	25821.5	52.4473	3.70777	9.42428	2.81392	6.44624	35.7183	46.4139	2682.81	1.08791	141.53	25.4075	18.7715	20.9837	1.38634	0.157798	59.6904	717.377	22.2143	3.77629	1.80766	trn_val
I17 (1)	I17 (1)	T0	M	60.0478	Central	54.2004	-5.84742	5.84742	trn_val_056			1687.26	210.831	169.591	22.5732	87.7267	188.39	12.9556	166.029	46.5008	2.06733	999.931	18277.3	43.9982	3.11962	10.4537	1.94866	5.93933	38.1627	54.5415	1988.11	0.311568	114.71	39.2559	18.2448	18.238	1.58527	39.1562	74.7255	482.501	25.1204	3.77629	1.31891	trn_val
F2-L14 (1)	F2-L14	T1	F	37.1233	Central	32.5849	-4.53836	4.53836	trn_val_057			1205.11	155.337	89.8487	10.7657	13.2771	89.0718	7.62901	93.1158	1.79779	0.90269	69.1027	917.706	6.00962	0.459218	6.16017	1.26093	3.18767	14.2432	10.974	1422.73	0.104645	83.397	7.99556	9.98596	5.95543	0.176464	0.157798	23.6589	691.312	16.1799	0.0648404	0.0397675	tst
I83	I83	T0	F	24.0361	Central	23.7488	-0.287312	0.287312	trn_val_058			2113.66	237.806	42.4272	3.67086	11.0094	47.2551	3.0428	69.5014	4.52074	1.13067	107.72	1012.77	6.00962	0.710288	4.26631	0.606548	0.477987	12.9212	33.2374	218.019	0.0010329	54.095	17.472	4.26531	0.789964	0.176464	0.0394496	40.1766	613.267	4.27516	0.0648404	0.0397675	trn_val
I66	I66	T0	F	68.0069	Central	52.7462	-15.2607	15.2607	trn_val_059			2257.58	65.8861	214.552	17.282	8.09592	121.153	12.9556	191.627	7.92655	0.0434809	967.97	12506.9	1.82714	2.88326	2.88609	0.97541	1.28204	22.6376	78.1663	1585	1.94828	27.1315	0.307897	4.26531	4.66162	0.279309	50.6214	14.8646	784.374	9.70371	0.0648404	6.47466	trn_val
I82	I82	T0	F	21.2681	Central	28.5927	7.32462	7.32462	trn_val_060		GSM7469165	1886.7	96.9003	12.5746	13.6573	18.7936	32.3774	0.919314	122.007	5.44315	0.350428	306.954	2599.44	0.456786	0.0829698	5.98815	0.835296	4.07331	3.23528	31.5715	301.464	0.207592	41.969	17.472	4.26531	0.789964	0.00487611	0.0394496	14.8646	421.284	9.70371	0.0648404	1.92549	trn_val
I65	I65	T0	M	56.494	Central	50.7023	-5.79171	5.79171	trn_val_061			785.089	183.373	35.6714	16.0321	21.5085	286.851	5.93135	258.818	7.92655	1.36151	244.689	3836.53	6.00962	3.70777	10.1106	0.881784	0.119497	28.301	46.5762	2397.57	1.0167	153.845	25.4075	11.782	5.95543	0.00487611	0.157798	0.653503	658.8	25.1204	0.259362	0.15907	tst
I77	I77	T0	F	57.5097	Central	39.1838	-18.3259	18.3259	trn_val_062			1032.74	96.9003	169.591	25.8278	21.7814	98.3314	17.6089	67.6227	16.1522	1.59476	416.089	8032.18	0.456786	0.0829698	5.64403	0.789038	3.78705	14.2432	36.0695	1029.81	0.662241	54.095	0.307897	9.98596	8.20675	0.176464	0.0394496	23.6589	477.66	16.1799	0.0648404	0.0397675	trn_val
I80	I80	T0	F	23.4803	Central	27.4182	3.93796	3.93796	trn_val_063			1168.96	126.586	28.5685	9.01089	5.50486	56.4183	4.88365	98.0501	4.52074	0.90269	350.811	2993.35	0.456786	0.0829698	2.88609	0.517038	0.119497	12.2563	40.8893	194.217	0.0010329	27.1315	1.23159	7.74458	0.789964	0.176464	0.0394496	17.113	318.224	7.08438	0.0648404	0.0397675	trn_val
I74	I74	T0	F	65.6112	Central	66.4223	0.811073	0.811073	trn_val_064			1016.51	96.9003	248.828	28.3182	38.0665	208.892	4.09604	196.466	6.68101	2.18658	265.294	7503.19	0.456786	1.08102	3.40403	0.789038	11.2021	16.8594	39.4935	2945.96	0.874573	41.969	1.23159	7.74458	0.789964	0.0724641	0.0394496	85.7534	681.428	17.7213	0.0648404	11.4978	trn_val
I15	I15	T0	F	39.1466	Central	38.4103	-0.736305	0.736305	trn_val_065			1553.83	264.367	131.301	5.50076	6.74955	68.6364	10.8811	160.291	32.8337	1.24577	812.861	9635.36	46.8404	1.44704	5.98815	3.28243	6.94644	25.7961	24.1825	979.547	0.104645	107.409	39.2559	19.2846	16.7879	1.1869	8.18657	55.8607	692.963	21.4775	4.38013	1.80766	trn_val
I117	I117	T0	F	57.8246	Central	68.4212	10.5966	10.5966	trn_val_066			1736.44	264.367	337.625	22.1375	24.4322	475.254	17.6089	124.288	61.1413	2.90983	1960.1	20773.7	171.856	1.9299	12.1682	1.74952	4.4905	81.7753	42.6853	2143.91	4.20127	277.391	42.4533	41.8717	18.238	1.38634	66.1749	59.6904	953.791	29.3725	6.16156	1.19128	trn_val
I118	I118	T0	F	58.3338	Central	55.3598	-2.974	2.974	trn_val_067			650.523	290.567	214.552	28.0249	74.0017	358.387	22.761	167.474	15.8326	2.54663	1018.89	15309.7	41.1272	3.47295	7.01989	1.26093	4.62686	37.5528	38.0717	1669.59	1.94828	121.743	39.2559	20.2745	16.7879	1.68456	31.6309	63.4896	1043.07	51.8651	3.16595	2.49522	trn_val
I119	I119	T0	M	51.2947	Central	47.0836	-4.21114	4.21114	trn_val_068		GSM7469124	1030.44	290.567	150.758	17.4047	49.4606	127.18	31.3591	223.009	45.8387	1.83012	846.101	16159.7	43.9982	2.76481	12.1682	2.40323	3.49254	35.7183	69.7179	1580.11	1.30206	165.6	25.4075	22.1319	18.238	1.38634	24.2225	74.7255	1003.67	66.0882	4.38013	1.4441	trn_val
I120	I120	T0	F	72.1302	Central	49.036	-23.0941	23.0941	trn_val_069			522.619	342.039	281.932	22.7896	17.3569	146.123	15.026	148.866	60.1389	1.36151	889.411	24448	68.7617	3.59043	7.36362	1.94866	5.81133	28.301	65.9853	1524.55	2.4539	147.764	51.6089	23.0096	26.0156	2.08078	44.8646	96.6063	649.637	17.7213	7.61969	3.35714	trn_val
I128	I128	T0	M	35.3902	Central	36.3699	0.979683	0.979683	trn_val_070			2333.57	264.367	131.301	8.50453	21.5085	80.1998	8.28063	128.993	14.8752	1.83012	527.98	6613.21	19.9106	2.10977	9.08102	5.87034	3.49254	19.444	67.5152	769.734	1.0167	99.7972	29.0673	17.1454	16.7879	0.786106	39.1562	44.16	625.245	22.2143	3.16595	2.04188	trn_val
I130	I130	T0	F	68.8392	Central	54.6745	-14.1647	14.1647	trn_val_071			1525.78	126.586	121.295	8.50453	38.0665	136.022	13.9913	145.616	26.4732	1.36151	643.045	10589.4	6.00962	3.82498	3.74907	0.97541	10.7194	16.8594	74.5859	1601.3	0.662241	54.095	13.03	11.782	10.1889	0.176464	0.0394496	19.3249	514.699	13.014	0.947241	16.3587	trn_val
S13	S13	T0	F	41.0166	Central	40.6615	-0.355049	0.355049	trn_val_072			601.772	237.806	89.8487	13.1035	12.1394	127.828	8.28063	83.3962	11.8574	0.678189	780.549	13833.4	32.3125	0.958061	3.57657	0.606548	8.90686	20.7261	16.9136	844.55	0.0010329	99.7972	7.99556	22.1319	19.6342	0.483136	0.0394496	48.0989	698.662	16.9537	6.16156	31.963	trn_val
S15	S15	T0	M	41.7394	Central	28.5218	-13.2176	13.2176	trn_val_073			1765.31	197.167	89.8487	24.3832	29.7955	136.45	2.51453	171.966	16.1522	1.36151	291.626	3700.69	13.2604	1.68911	5.29979	1.45464	3.64094	28.301	48.9798	520.728	0.451229	83.397	21.5622	15.9735	8.20675	0.176464	0.0394496	27.8953	558.248	29.3725	3.16595	0.0397675	trn_val
S18	S18	T0	M	43.979	Central	43.4675	-0.511452	0.511452	trn_val_074			3661.34	538.965	375.987	30.9913	53.9199	158.386	15.026	210.981	56.1353	6.15191	2498.33	30298.6	60.6897	5.68481	13.7101	2.55656	6.19374	49.023	71.828	1916.18	2.23693	218.354	54.5395	27.0198	26.0156	3.16418	27.9105	59.6904	709.825	66.0882	6.16156	3.56541	trn_val
S19	S19	T0	F	55.6206	Central	45.0506	-10.57	10.57	trn_val_075			1414.94	237.806	141.116	11.9613	25.5354	249.568	18.1249	240.249	81.2955	1.94851	1317.23	17092.9	46.8404	4.40912	5.98815	0.881784	4.35286	28.9245	53.7845	1365.78	0.591736	118.258	35.9693	22.1319	20.9837	1.63493	6.49028	40.1766	803.431	34.8795	5.57211	7.56223	trn_val
S7	S7	T0	M	28.9588	Central	24.6473	-4.31153	4.31153	trn_val_076			531.493	538.965	78.752	11.0702	14.2453	76.4885	2.64672	126.838	2.09586	1.24577	201.424	3319.86	51.0547	0.0829698	7.36362	2.04893	21.2685	28.301	46.8192	582.987	0.173135	141.53	17.472	26.2602	13.6841	1.38634	41.0533	32.0524	532.856	17.7213	1.27637	1.31891	trn_val
S17	S17	T0	F	45.9147	Central	31.3583	-14.5564	14.5564	trn_val_077			1519.48	367.371	131.301	13.1035	4.9307	61.5132	9.84195	89.6094	5.13505	1.47785	347.671	6873.23	6.00962	0.585253	5.64403	0.789038	2.17043	15.5557	64.6531	456.827	0.381275	91.8182	21.5622	14.7105	10.1889	0.381468	0.0394496	48.0989	545.878	17.7213	2.54765	0.0397675	trn_val
S21	S21	T0	F	44.5896	Central	42.8229	-1.7667	1.7667	trn_val_078			2407.21	65.8861	42.4272	5.91313	7.25234	78.2089	8.02006	111.784	2.99792	0.458195	136.882	2581.77	1.82714	0.834514	3.23143	1.40598	0.119497	12.9212	54.3149	729.431	0.03707	54.095	1.23159	9.98596	0.789964	0.0195044	0.0394496	14.8646	362.413	6.1745	0.610161	0.789176	trn_val
S6	S6	T0	F	38.369	Central	33.6002	-4.76878	4.76878	trn_val_079			2386.98	111.878	160.246	7.07795	15.929	109.704	6.19289	129.103	6.06103	3.64431	560.732	7317.48	4.00827	1.9299	5.64403	1.06985	0.119497	14.2432	60.3012	520.728	0.381275	99.7972	1.23159	13.3286	0.789964	0.176464	0.0394496	40.1766	585.853	9.70371	1.27637	2.04188	tst
S22	S22	T0	F	35.5435	Central	36.2435	0.699982	0.699982	trn_val_080			3812.21	210.831	160.246	13.1035	8.77547	129.69	4.88365	107.803	6.68101	0.90269	164.039	9410.47	1.82714	0.958061	7.01989	1.06985	0.119497	12.9212	51.7941	496.175	0.03707	54.095	7.99556	13.3286	0.789964	0.279309	0.0394496	67.2606	592.021	27.9681	1.27637	13.448	trn_val
S28	S28	T0	M	42.3308	Central	39.3734	-2.95741	2.95741	trn_val_081			70.3512	81.5966	12.5746	2.57653	0.16	3.25717	0.0952674	1.3622	2.39535	0.678189	3.2	2.4	6.00962	0.0829698	0.201885	0.517038	1.28204	3.23528	3.20068	1.6	0.173135	27.1315	7.99556	14.7105	64.3269	1.28669	0.0394496	14.8646	6.72603	6.1745	1.27637	0.0397675	trn_val
S23	S23	T0	F	41.4656	Central	42.323	0.857353	0.857353	trn_val_082			1461.58	290.567	345.383	15.7766	36.174	129.944	10.7512	160.023	20.3246	2.06733	1118.02	11784.1	21.5155	9.91031	7.70726	1.55239	3.78705	22.0019	44.4443	788.937	0.803672	99.7972	39.2559	17.1454	15.2743	0.986866	24.2225	36.1431	551.099	26.551	3.77629	48.2157	trn_val
S36	S36	T0	F	33.7091	Central	35.4705	1.7614	1.7614	trn_val_083			527.074	169.435	183.37	11.6678	10.577	155.723	0.919314	50.9655	16.472	4.51273	705.83	10310.2	13.2604	1.9299	3.92152	1.06985	3.49254	16.8594	48.424	531.605	1.4094	83.397	1.23159	9.98596	7.12447	0.279309	3.19337	19.3249	587.438	25.1204	0.0648404	14.0068	trn_val
S24	S24	T0	M	37.3916	Central	35.6174	-1.77418	1.77418	trn_val_084			918.402	197.167	105.872	67.5063	37.3086	85.2092	1.98484	174.422	20.0026	1.47785	904.75	12742.2	112.241	2.88326	5.64403	0.881784	1.76646	29.5469	88.9931	567.71	0.591736	182.361	13.03	35.0618	27.1995	0.483136	3.19337	14.8646	581.807	14.6122	0.0648404	2.49522	trn_val
S20	S20	T0	F	42.2897	Central	30.8637	-11.426	11.426	trn_val_085			3246.23	237.806	67.2384	9.82665	45.991	76.4339	6.9767	126.45	10.594	1.18813	490.966	9570.93	0.456786	0.0829698	3.57657	2.14964	1.97514	8.8847	43.1073	280.356	0.138808	74.427	7.99556	7.74458	3.15986	0.279309	0.0394496	14.8646	680.515	9.70371	0.0648404	0.0397675	trn_val
S26	S26	T0	F	53.307	Central	55.4328	2.12579	2.12579	trn_val_086			1893.08	210.831	298.111	23.4331	32.7859	225.141	16.9637	162.921	5.28903	2.42625	768.518	10811.2	9.74265	8.94658	8.39429	0.428898	3.49254	25.7961	46.9	1610.26	0.311568	118.258	0.307897	13.3286	3.15986	0.279309	0.0394496	48.0989	629.667	10.5479	1.59991	10.4996	trn_val
I1	I1	T0	M	38.8427	Central	41.2814	2.43871	2.43871	trn_val_087	I1	GSM7468925	1224.41	2.98671	87.6772	22.7378	41.1373	95.819	6.47014	162.894	4.77382	3.04802	596.915	7633.01	0.913961	1.68528	2.95565	0.72458	0.23265	1.46821	46.8294	1350.83	0.00698998	20.2481	0.91093	1.16021	0.8	0.020532	0.24525	23.4692	643.707	1.08771	0.0439776	1.51781	trn_val
I2	I2	T0	F	32.7591	Central	41.3507	8.59167	8.59167	trn_val_088	I2	GSM7468932	2148.33	511.91	388.617	23.7269	44.6382	102.135	17.6668	177.4	6.5339	0.583043	1384.79	9346.71	0.913961	5.39926	10.2118	1.3017	4.34884	11.7707	221.69	907.824	0.173912	116.316	23.4574	10.0746	35.7885	0.46206	0.24525	27.0371	674.924	1.08771	8.33442	16.3546	trn_val
I4	I4	T0	M	41.7668	Central	37.7348	-4.03193	4.03193	trn_val_089	I4	GSM7468947	1832.25	424.007	535.501	26.945	25.8221	60.3208	7.82712	202.051	96.3409	5.81153	1771.44	21288.9	13.3336	2.36927	4.4748	0.65373	10.6642	28.197	88.6778	672.505	1.0745	151.012	52.1235	33.7344	15.7779	1.70919	0.24525	8.9137	368.027	1.08771	1.77693	0.0842655	trn_val
I5	I5	T0	F	53.4905	Central	47.3155	-6.17496	6.17496	trn_val_090	I5	GSM7468955	2141.03	89.7848	455.588	29.4644	25.676	156.953	5.7641	169.867	46.1273	2.74054	754.218	9471.58	32.1365	2.70927	9.2805	1.59551	11.0534	22.0417	58.6411	994.993	1.1104	95.8075	32.3859	21.1155	32.7707	0.46206	0.24525	37.6343	640.629	52.4704	7.09658	1.51781	trn_val
I6	I6	T0	M	53.7917	Central	54.7388	0.947136	0.947136	trn_val_091	I6	GSM7468965	2896.17	2.98671	3.2	47.8341	58.6655	71.8648	8.04727	146.929	0.0669548	0.0294602	125.627	2515.48	0.913961	0.0719893	1.36015	0.583251	0.23265	5.59602	44.8579	731.78	0.210186	20.2481	0.91093	1.16021	0.8	0.020532	0.24525	53.3088	197.683	1.08771	0.0439776	0.0842655	trn_val
I7	I7	T0	M	42.0406	Central	39.4024	-2.63815	2.63815	trn_val_092	I7	GSM7468972	986.434	295.309	242.674	22.7378	23.7768	51.3319	11.9977	185.639	38.1236	1.50916	630.613	9889.19	3.65584	1.68528	5.94937	7.63313	6.74787	15.8814	54.0298	573.347	1.03859	116.316	18.5998	12.5124	32.7707	0.645239	0.24525	30.5858	237.401	4.35085	5.83273	2.7405	trn_val
I11	I11	T0	M	29.2354	Central	32.5813	3.34596	3.34596	trn_val_093	I11	GSM7468927	1385.97	2.98671	148.348	18.9427	25.9681	88.0111	9.12652	182.694	9.51003	0.273242	635.731	5259.86	0.913961	2.36927	4.4748	1.3017	1.83791	9.7139	70.3518	566.183	0.0279599	71.4023	16.0261	1.16021	13.1666	0.020532	0.24525	21.677	437.919	1.08771	0.0439776	2.50712	trn_val
I16	I16	T0	F	55.4782	Central	46.767	-8.71123	8.71123	trn_val_094	I16	GSM7468929	1630.52	176.825	222.784	28.2284	35.013	151.56	12.3934	253.701	43.8791	24.4941	1934.35	14812.8	16.2258	3.72336	9.2805	1.3017	9.88497	38.4473	49.9548	1715.02	1.03859	161.345	40.6221	19.658	38.6524	1.88298	39.5997	48.1083	969.927	14.0266	9.55098	2.50712	trn_val
I17	I17	T0	M	58.8595	Central	59.0378	0.178238	0.178238	trn_val_095	I17	GSM7468930	1862.19	2.98671	136.888	23.7269	49.0171	118.442	11.1965	184.245	65.9227	1.66325	1335.44	12987.8	17.6365	2.02802	6.91449	1.74344	3.53092	24.094	36.0944	1787.83	0.894925	102.973	18.5998	12.5124	18.1386	1.27111	0.24525	27.0371	188.787	1.08771	3.87095	1.51781	trn_val
I20	I20	T0	F	47.5657	Central	38.1366	-9.42905	9.42905	trn_val_096	I20	GSM7468933	1475.99	155.911	159.558	14.3547	6.22589	82.0758	4.2767	124.375	5.35795	0.0294602	775.899	3636.3	0.913961	1.34072	2.43505	0.443581	1.83791	7.65578	50.6636	845.14	0.318761	71.4023	16.0261	10.0746	6.44958	0.0821278	0.24525	27.0371	733.708	1.08771	4.53558	0.0842655	trn_val
I38	I38	T0	M	55.4563	Central	36.6468	-18.8096	18.8096	trn_val_097	I38	GSM7468945	1899.95	713.628	262.103	23.7269	33.2632	156.843	11.5988	246.485	21.124	3.66266	805.474	6825.44	21.7547	6.39864	9.74709	2.19075	12.9969	28.197	53.8007	909.51	1.03859	171.223	44.5531	36.5659	64.3417	2.40039	39.5997	65.3658	855.818	34.1114	10.7496	10.1623	trn_val
I35	I35	T0	M	63.3524	Central	49.5924	-13.7601	13.7601	trn_val_098	I35	GSM7468944	1442.94	2.98671	59.9032	17.1045	53.6922	51.9099	12.196	239.834	0.0669548	0.0294602	167.432	1379.63	0.913961	0.0719893	0.795245	1.44824	0.23265	1.46821	85.2397	1669.89	2.32967	50.9365	0.91093	1.16021	0.8	0.020532	7.58043	5.15132	801.457	1.08771	0.0439776	0.0842655	trn_val
I32	I32	T0	M	42.4211	Central	31.7168	-10.7043	10.7043	trn_val_099	I32	GSM7468941	1338.5	40.6698	181.328	23.2368	27.428	103.723	7.82712	228.842	13.7422	1.20081	649.608	7116.41	0.913961	3.3862	5.46181	4.01914	4.34884	15.8814	47.3163	683.013	0.823054	116.316	18.5998	10.0746	24.2851	0.826066	7.58043	30.5858	844.134	10.3363	3.19259	0.969818	trn_val
I28	I28	T0	F	30.8781	Central	45.2656	14.3874	14.3874	trn_val_100	I28	GSM7468938	2066.53	2.98671	87.6772	11.0621	13.9515	75.4913	4.53306	107.133	0.800288	0.0294602	226.587	1722.7	0.913961	0.0719893	2.95565	0.72458	0.930602	5.59602	43.0992	344.712	0.0279599	71.4023	3.64372	21.1155	0.8	0.020532	0.24525	12.6097	217.666	1.08771	1.77693	0.337062	tst
I26	I26	T0	F	35.5107	Central	41.6186	6.10796	6.10796	trn_val_101	I26	GSM7468936	1590.89	546.348	362.645	26.5055	24.9457	46.8754	5.03482	117.99	43.2377	3.35539	963.95	6689.89	13.3336	6.39864	12.5103	1.89199	11.4423	26.1457	48.5237	851.945	0.751153	161.345	48.3827	18.1033	51.353	1.00512	14.0626	48.1083	427.719	47.9847	27.4985	5.90394	trn_val
I25	I25	T0	M	70.6325	Central	78.7964	8.16384	8.16384	trn_val_102	I25	GSM7468935	1729.94	332.9	242.674	46.7482	71.8674	351.027	19.4574	255.317	74.4573	9.03067	826.357	6810.87	13.3336	8.05669	10.2118	2.49153	45.761	34.3483	47.1948	3349.19	3.83583	171.223	42.6012	18.8942	41.3873	1.3592	45.929	49.8443	785.53	27.6829	11.9326	3.85323	trn_val
I21	I21	T0	M	24.7014	Central	27.3941	2.69273	2.69273	trn_val_103	I21	GSM7468934	1465.06	89.7848	202.364	15.7803	3.80417	105.964	4.53306	120.072	1.34862	0.0294602	197.995	4936.03	7.13711	2.36927	3.97433	0.72458	2.69706	13.8265	92.7295	490.215	0.173912	116.316	23.4574	16.4255	13.1666	0.020532	0.24525	27.0371	690.342	17.5766	4.53558	3.41753	trn_val
I42	I42	T0	M	24.7123	Central	25.6468	0.934477	0.934477	trn_val_104	I42	GSM7468948	952.121	89.7848	87.6772	15.7803	7.27596	140.934	3.48112	146.111	3.61469	0.0294602	364.293	3812.34	0.913961	0.993814	2.95565	1.15596	0.930602	7.65578	62.5686	665.488	0.173912	20.2481	10.4396	1.16021	0.8	0.275416	0.24525	16.261	593.121	1.08771	0.0439776	0.0842655	trn_val
I44	I44	T0	F	55.6452	Central	52.9328	-2.71244	2.71244	trn_val_105	I44	GSM7468950	1301.67	134.514	1397.59	35.0865	53.1075	121.216	17.8477	235.461	28.6235	5.19787	2521.55	14450.5	27.0367	5.39926	9.2805	1.59551	6.74787	24.094	118.259	1112.46	1.1104	161.345	36.5736	21.1155	32.7707	3.75925	26.8854	55.0376	736.927	10.3363	8.33442	21.3527	trn_val
I45	I45	T0	F	38.5114	Central	32.4177	-6.09366	6.09366	trn_val_106	I45	GSM7468951	1645.12	11.9468	59.9032	11.0621	0.688063	56.0151	2.33457	137.699	0.800288	0.0294602	332.243	3155.63	0.913961	0.993814	5.46181	0.513185	2.69706	1.46821	35.8173	392.083	0.101172	50.9365	18.5998	1.16021	0.8	0.020532	0.24525	23.4692	501.625	1.08771	0.0439776	0.0842655	trn_val
I47	I47	T0	M	49.7067	Central	30.3831	-19.3236	19.3236	trn_val_107	I47	GSM7468952	1716.12	134.514	87.6772	24.6824	52.5229	98.1852	4.53306	178.103	11.9204	2.58675	503.93	3381.52	51.3253	1.34072	2.95565	1.59551	1.83791	52.7846	58.8621	605.444	0.679219	151.012	13.3214	29.6478	0.8	0.020532	45.929	41.1375	771.375	1.08771	0.17591	0.0842655	trn_val
I48	I48	T0	F	48.2693	Central	46.7596	-1.50974	1.50974	trn_val_108	I48	GSM7468953	2465.97	874.504	136.888	17.1045	35.8878	589.299	6.92991	33.698	47.7364	1.81728	131.428	1158.69	32.1365	1.34072	5.94937	2.0411	1.83791	36.3979	82.7279	2417.56	1.61266	71.4023	13.3214	28.5562	6.44958	8.22557	0.24525	34.1175	993.3	177.646	1.77693	0.0842655	trn_val
I49	I49	T0	M	40.8058	Central	38.5591	-2.24667	2.24667	trn_val_109	I49	GSM7468954	1590.89	89.7848	59.9032	19.5228	17.1871	133.787	6.00181	129.65	2.47077	0.0294602	72.153	204.984	0.913961	2.36927	5.46181	2.49153	4.34884	7.65578	64.3888	1826.41	0.463143	50.9365	13.3214	6.91101	0.8	0.020532	0.980998	55.0376	732.035	1.08771	0.17591	5.50745	trn_val
I51	I51	T0	F	64.4476	Central	56.3056	-8.14195	8.14195	trn_val_110	I51	GSM7468956	1874.87	2.98671	159.558	45.0782	3.19209	169.859	7.38199	192.805	28.6235	2.12519	945.378	6803.57	0.913961	1.34072	2.95565	0.583251	1.83791	11.7707	40.5257	1413.13	1.82779	88.2281	13.3214	6.91101	22.3576	0.020532	0.24525	46.3697	385.073	6.43343	1.77693	0.0842655	trn_val
I52	I52	T0	F	67.0732	Central	64.0217	-3.05157	3.05157	trn_val_111	I52	GSM7468957	1908.24	2.98671	181.328	24.6824	42.3041	168.969	18.3879	119.033	7.71872	0.0294602	468.202	5484.26	3.65584	2.70927	14.3233	2.79409	9.10432	11.7707	60.9447	2157.11	0.246414	102.973	7.29201	1.16021	29.5646	0.0821278	0.24525	37.6343	407.999	1.08771	3.19259	2.50712	trn_val
I54	I54	T0	F	50.2296	Central	39.7128	-10.5168	10.5168	trn_val_112	I54	GSM7468959	1534.59	176.825	336.122	32.1913	64.5259	107.002	11.1965	188.882	21.7449	5.19787	624.761	9118.04	39.5259	5.5661	8.34114	12.6412	6.74787	22.0417	39.4742	766.357	2.18628	189.853	55.7855	25.0607	41.3873	0.46206	64.8351	51.5777	645.654	58.3651	7.09658	3.41753	trn_val
I56	I56	T0	F	63.9849	Central	43.0784	-20.9065	20.9065	trn_val_113	I56	GSM7468961	897.971	614.167	290.493	29.0574	21.876	98.5699	11.1965	185.639	23.6124	3.04802	521.726	3700.93	24.4216	6.56484	7.86811	2.0411	8.3217	32.2982	39.0763	2107.26	2.18628	198.693	55.7855	25.0607	46.5402	1.00512	58.545	85.831	1166.28	27.6829	13.1021	6.295	tst
I64	I64	T0	M	74.1124	Central	71.9705	-2.14188	2.14188	trn_val_114	I64_1		1932.86	134.514	202.364	21.711	29.1792	183.975	8.6989	157.457	63.9608	0.583043	1417.89	10774.9	7.13711	3.89166	7.39262	1.59551	4.34884	22.0417	33.9887	2042.09	3.6923	161.345	36.5736	16.4255	29.5646	1.70919	0.980998	48.1083	379.675	1.08771	5.83273	17.9442	trn_val
I62	I62	T0	M	42.8619	Central	46.6055	3.74355	3.74355	trn_val_115	I62	GSM7468968	1743.65	2.98671	100.605	30.6581	30.3463	185.95	5.52382	197.782	0.0669548	0.0294602	196.397	2187.49	0.913961	2.02802	2.95565	1.01111	0.23265	7.65578	95.6165	1780.11	0.607244	102.973	18.5998	4.64084	6.44958	0.020532	4.30566	48.1083	582.948	1.08771	0.0439776	2.02549	tst
I61	I61	T0	F	60.4667	Central	55.261	-5.20563	5.20563	trn_val_116	I61	GSM7468967	1211.02	89.7848	113.066	40.9612	22.1686	200.398	6.00181	217.395	0.800288	5.50473	156.056	1987.67	0.913961	1.34072	3.97433	0.583251	0.23265	13.8265	46.5851	2072.43	1.61266	88.2281	7.29201	12.5124	0.8	0.020532	0.24525	41.1375	396.96	1.08771	0.0439776	0.969818	tst
I60	I60	T0	M	60.1299	Central	53.802	-6.32787	6.32787	trn_val_117	I60	GSM7468966	1465.06	40.6698	59.9032	15.7803	33.2632	124.86	6.00181	134.696	8.01617	0.892144	212.331	3614.6	0.913961	1.34072	3.46827	0.583251	0.930602	9.7139	36.2326	1753.8	0.894925	71.4023	23.4574	4.64084	13.1666	0.020532	0.24525	19.8786	330.48	1.08771	0.17591	0.969818	tst
I59	I59	T0	F	69.948	Central	63.4889	-6.45914	6.45914	trn_val_118	I59	GSM7468964	281.851	134.514	59.9032	15.7803	7.12622	61.1093	5.03482	101.344	2.47077	0.0294602	151.159	2556.26	0.913961	0.643613	2.43505	1.01111	0.23265	4.56535	39.2091	2268.34	0.00698998	71.4023	7.29201	1.16021	6.44958	0.020532	0.24525	19.8786	329.628	1.08771	0.0439776	0.0842655	trn_val
I58	I58	T0	F	53.6739	Central	41.5353	-12.1386	12.1386	trn_val_119	I58	GSM7468963	1431.74	546.348	242.674	24.6824	9.21563	97.0854	8.6989	146.111	20.5039	4.58399	1298.76	8996.22	0.913961	4.05978	5.94937	0.867269	6.74787	22.0417	69.5269	959.914	1.1104	128.63	32.3859	21.1155	29.5646	1.00512	20.4916	37.6343	685.068	6.43343	8.33442	3.41753	trn_val
I57	I57	T0	F	48.8059	Central	41.5354	-7.27057	7.27057	trn_val_120	I57	GSM7468962	1374.26	295.309	181.328	23.7269	31.8049	152.769	9.12652	339.167	44.5209	8.26452	938.231	8680.75	3.65584	4.05978	6.43349	0.583251	4.34884	13.8265	44.6087	1297.83	0.894925	95.8075	23.4574	10.0746	22.3576	0.645239	7.58043	58.4885	886.213	1.08771	7.09658	3.85323	trn_val
I14	I14	T0	M	32.8248	Central	31.9596	-0.86516	0.86516	trn_val_121	I14	GSM7468928	1431.74	176.825	136.888	17.1045	1.0095	76.2919	8.26591	169.788	8.91121	0.0294602	237.624	4399.32	0.913961	1.68528	6.19184	1.15596	2.69706	7.65578	61.7047	783.569	0.318761	71.4023	18.5998	6.91101	20.3179	0.020532	0.24525	41.1375	418.494	1.08771	5.83273	0.337062	trn_val
I39	I39	T0	F	55.5412	Central	59.8489	4.30769	4.30769	trn_val_122	I39	GSM7468946	2534.29	351.427	242.674	39.0861	28.5956	177.007	9.96723	189.652	73.7989	2.74054	1528.36	10856.6	19.0269	4.05978	6.91449	1.3017	10.6642	28.197	37.8705	2624.5	1.00268	151.012	28.0287	16.4255	26.1199	2.22851	26.8854	82.4356	988.665	56.9	7.09658	4.69566	tst
I34	I34	T0	M	32.2142	Central	29.0149	-3.19929	3.19929	trn_val_123	I34	GSM7468943	1320.22	2.98671	27.4546	20.6414	29.3251	68.3115	3.48112	172.465	8.31407	1.81728	254.883	4971.67	0.913961	0.643613	3.46827	1.01111	0.23265	3.534	45.2306	824.683	0.246414	50.9365	0.91093	1.16021	0.8	0.020532	0.24525	19.8786	660.956	1.08771	0.0439776	0.0842655	trn_val
I33	I33	T0	M	25.991	Central	23.4022	-2.58876	2.58876	trn_val_124	I33	GSM7468942	1237.65	134.514	59.9032	14.3547	30.0546	105.473	5.03482	140.022	4.19261	0.0294602	193.998	3059.96	0.913961	0.993814	3.97433	0.583251	0.23265	7.65578	24.9094	829.803	0.101172	71.4023	7.29201	1.16021	0.8	0.0821278	0.24525	27.0371	788.081	10.3363	0.0439776	0.0842655	trn_val
I29	I29	T0	F	41.5094	Central	38.0963	-3.41308	3.41308	trn_val_125	I29	GSM7468939	2309.53	217.482	136.888	20.6414	8.62006	96.4249	4.01623	184.71	29.8827	2.43293	863.731	11171.6	3.65584	2.70927	4.97044	0.72458	5.95477	40.4963	36.5081	484.733	1.25396	102.973	18.5998	16.4255	18.1386	3.5907	0.24525	37.6343	316.471	1.08771	3.19259	0.337062	trn_val
I53	I53	T0	F	61.6002	Central	52.5185	-9.08164	9.08164	trn_val_126	I53	GSM7468958	1965.18	89.7848	136.888	27.3784	69.2223	129.594	11.1965	186.953	12.5265	0.0294602	306.12	4238.99	0.913961	0.993814	3.46827	0.72458	0.930602	11.7707	83.2129	1278.48	0.463143	20.2481	7.29201	1.16021	0.8	0.020532	0.24525	44.6285	385.68	1.08771	13.1021	1.51781	tst
I55	I55	T0	F	25.3366	Central	30.5413	5.20475	5.20475	trn_val_127	I55	GSM7468960	1043.55	40.6698	181.328	17.1045	14.8352	71.2853	8.6989	128.634	10.1104	0.0294602	781.675	5251.28	10.3214	2.02802	6.43349	1.44824	3.53092	22.0417	43.6051	728.311	0.96677	171.223	32.3859	21.1155	26.1199	0.020532	0.24525	34.1175	621.402	27.6829	4.53558	9.98584	trn_val
I63	I63	T0	F	50.1475	Central	26.0605	-24.087	24.087	trn_val_128	I63	GSM7468969	934.45	2.98671	59.9032	11.0621	4.109	41.6628	11.1965	201.29	14.9626	0.0294602	269.711	3754.24	0.913961	1.68528	6.43349	2.34091	0.23265	5.59602	28.7866	526.567	0.173912	102.973	7.29201	1.16021	6.44958	0.020532	0.24525	19.8786	532.007	1.08771	1.77693	1.51781	trn_val
F1b-L24	F1b-L24	T0	F	76.519	Central	80.741	4.22201	4.22201	trn_val_129	F1b-L24	GSM7468916	2407.14	313.92	437.994	16.2673	35.1099	430.21	38.8792	114.484	121.48	14.8242	1049	6494.53	221.81	15.4173	20.6447	14.4955	34.7007	62.9298	142.977	2803.13	7.66253	141.468	137.831	38.4299	47.9434	3.9878	109.269	112.898	641.299	142.947	93.4207	13.3404	trn_val
F1-L15	F1-L15	T0	M	65.6523	Central	58.013	-7.63931	7.63931	trn_val_130	F1-L15	GSM7468917	2236.45	136.635	138.795	21.3775	81.8988	411.618	18.7117	315.316	45.4394	0.111954	312.672	3139.72	9.39507	3.44421	11.9576	6.3512	2.72365	41.4193	198.45	1227.03	4.4163	40.7409	43.3929	12.5752	5.87606	0.137591	256.864	41.0573	652.39	141.943	70.5641	16.6164	trn_val
F1-L20	F1-L20	T0	M	54.0709	Central	65.7751	11.7042	11.7042	trn_val_131	F1-L20	GSM7468918	2134.64	96.289	173.639	20.4393	50.128	268.353	17.0837	475.238	101.676	0.111954	724.207	8953.84	9.39507	7.97881	9.14844	4.6806	3.31598	35.1522	185.83	2327.77	0.757347	126.477	56.3413	3.02627	9.03836	0.137591	430.997	43.9889	656.744	117.867	38.3846	8.91602	trn_val
F1-L24	F1-L24	T0	F	72.33	Central	73.2265	0.896454	0.896454	trn_val_132	F1-L24	GSM7468919	2747.47	22336.8	4402.53	104.09	224.495	736.915	265.755	302.49	499.266	323.776	1363.86	6229.84	2816.59	593.223	335.707	209.353	37.0029	1050.04	206.415	4356.5	64.2296	1267.2	1396.06	661.768	442.643	101.135	3851.99	1521.95	609.62	832.216	892.961	148.113	tst
F1-L4	F1-L4	T0	M	57.4057	Central	39.8648	-17.5409	17.5409	trn_val_133	F1-L4	GSM7468920	1957.42	68.5026	104.507	7.26392	28.0346	78.284	6.35947	209.289	110.876	0.111954	1409	12628	9.39507	5.84836	1.42889	3.59453	2.4375	2.83216	197.177	641.169	0.926285	74.6698	35.7786	3.02627	5.87606	1.56623	5.41192	26.0102	348.704	69.253	38.3846	53.6417	trn_val
F1-L6	F1-L6	T0	F	59.366	Central	73.9394	14.5734	14.5734	trn_val_134	F1-L6	GSM7468921	2370.83	68.5026	229.516	19.4649	61.4946	786.62	15.0866	353.492	181.481	3.84512	208.916	7664.18	117.814	9.04266	11.4629	9.10364	4.57163	103.464	123.76	3192.09	4.68121	114.646	95.0247	16.1992	21.4514	3.47997	181.959	83.3689	818.122	197.691	52.7497	20.6737	trn_val
F2-L14	F2-L14	T0	F	35.9706	Central	35.4846	-0.486031	0.486031	trn_val_135	F2-L14	GSM7468922	1520.7	123.33	198.867	10.6806	37.0109	191.246	13.7247	246.31	82.323	0.111954	473.879	5329.19	78.7834	5.58171	7.32207	3.78153	4.89884	31.8017	65.0273	921.844	0.757347	110.57	95.0247	16.1992	23.088	0.137591	5.41192	26.0102	510.031	134.61	48.6706	9.64092	trn_val
FQ16	FQ16	T0	M	52.7485	Central	68.4039	15.6554	15.6554	trn_val_136	FQ16	GSM7468923	2229.57	39.5734	264.863	13.3735	47.8571	260.063	8.69769	278.804	70.1309	8.42316	489.89	5303.44	9.39507	4.78113	6.82251	3.21156	3.0166	30.0589	188.358	1865.66	0.0358624	64.3711	56.3413	8.42985	9.03836	0.137591	188.049	19.7427	135.814	117.867	0.4	12.7814	trn_val
FQ9/Q10	FQ9/Q10	T0	M	33.1287	Central	33.1854	0.0567131	0.0567131	trn_val_137	FQ9/Q10	GSM7468924	1693.1	149.819	130.576	9.25562	48.7025	122.623	7.7416	197.676	48.23	0.111954	268.114	4839.74	184.598	2.63985	1.60052	1.48891	2.15858	24.4882	97.5746	360.077	0.0358624	40.7409	26.7892	19.5052	0.0719864	0.137591	5.41192	27.5503	365.427	80.0058	0.4	7.30982	trn_val
I100	I100	T0	F	74.2958	Central	68.059	-6.23682	6.23682	trn_val_138	I100	GSM7468926	3481.78	123.33	712.386	25.244	26.9548	315.852	6.35947	347.99	216.956	26.1411	2276.27	18925	164.243	9.04266	16.7218	4.32745	4.24952	97.6519	96.7244	1181.49	67.3289	148.679	103.011	30.9459	23.088	6.04592	417.095	16.5304	232.792	106.457	60.8856	10.3265	tst
I27	I27	T0	F	33.972	Central	45.4016	11.4297	11.4297	trn_val_139	I27	GSM7468937	1668.88	68.5026	226.196	7.6249	34.5307	137.581	18.3885	208.565	89.4289	3.84512	1099.47	9967.63	142.219	7.97881	7.82097	3.96588	7.3176	47.2431	182.962	1141.16	0.0358624	84.3204	95.0247	17.8847	27.6306	1.00298	5.41192	46.8998	539.853	96.4921	62.9657	2.60026	trn_val
I43	I43	T0	F	78.0331	Central	94.4316	16.3985	16.3985	trn_val_140	I43	GSM7468949	2530.86	39.5734	232.817	15.0824	71.3229	63.8266	8.31801	310.725	72.337	0.111954	226.378	4074.25	233.427	4.24681	11.1328	14.3635	1.88741	109.12	121.506	3974.98	9.53804	195.203	67.4593	38.4299	17.9259	6.04592	558.858	77.8902	605.174	131.283	48.6706	0.32	trn_val
I67	I67	T0	M	68.0479	Central	61.2397	-6.8082	6.8082	trn_val_141	I67	GSM7468970	2578.95	123.33	226.196	15.6839	27.8203	804.049	7.93469	196.938	106.117	0.111954	1226.86	11247.7	89.5778	4.24681	3.13221	3.21156	1.88741	67.7289	175.701	1959.03	0.0358624	118.653	67.4593	14.4356	9.03836	0.137591	21.6477	26.0102	572.762	62.6934	40.405	0.32	trn_val
I69	I69	T0	M	66.8022	Central	56.8969	-9.90526	9.90526	trn_val_142	I69	GSM7468971	1820.24	8.14122	252.244	12.4492	47.6873	448.078	7.93469	228.306	81.0733	0.111954	1007.21	9470.62	126.279	3.71191	2.79345	2.39955	0.469667	81.2221	137.492	1495.08	0.0358624	93.4624	77.4119	14.4356	5.87606	0.550365	5.41192	35.1242	461.331	1.2	27.1462	0.32	trn_val
I71	I71	T0	F	72.215	Central	64.8816	-7.3334	7.3334	trn_val_143	I71	GSM7468973	1799.71	39.5734	358.528	23.0163	36.0659	436.616	12.5097	327.902	76.516	0.111954	1255.28	11375.7	36.6585	5.84836	6.48908	5.02641	1.62459	41.4193	142.171	2246.78	0.0358624	74.6698	43.3929	3.02627	11.6346	0.137591	5.41192	45.4468	602.117	54.7678	60.8856	2.60026	trn_val
I72	I72	T0	M	69.3923	Central	64.4003	-4.99196	4.99196	trn_val_144	I72	GSM7468974	1670.79	8.14122	1594.09	11.9656	29.3038	220.018	6.35947	302.044	215.112	0.111954	4068.01	25324.4	117.814	5.31496	4.48072	6.0276	2.15858	47.2431	145.89	1539.13	4.62856	118.653	110.584	16.1992	17.9259	5.1681	5.41192	32.118	484.808	54.7678	48.6706	2.60026	trn_val
I73	I73	T0	F	69.4744	Central	51.1415	-18.3329	18.3329	trn_val_145	I73	GSM7468975	1683.92	338.325	232.817	6.49421	30.5469	270.723	11.2698	689.032	48.23	0.111954	466.727	4920.41	78.7834	5.84836	5.48671	6.98579	4.24952	38.3499	153.994	1645.09	0.0358624	102.19	95.0247	10.5894	26.1695	0.137591	101.934	64.0057	508.695	62.6934	60.8856	9.64092	tst
I75	I75	T0	F	70.8707	Central	71.3374	0.466644	0.466644	trn_val_146	I75	GSM7468976	1875.39	68.5026	324.713	16.8341	38.8705	379.392	11.9816	266.133	67.8317	0.111954	1519.89	11490.3	53.2995	5.31496	8.48521	19.2322	4.89884	41.4193	120.196	2995	0.0358624	69.6128	56.3413	3.02627	19.736	0.550365	43.4403	45.4468	462.054	88.8486	45.6437	0.32	trn_val
I76	I76	T0	M	77.0557	Central	68.6391	-8.41651	8.41651	trn_val_147	I76	GSM7468977	3455.25	68.5026	295.404	16.6469	45.2871	383.155	10.5486	238.889	70.876	0.111954	996.855	8653.55	78.7834	5.58171	4.14444	6.67048	2.72365	62.9298	131.435	2733.74	0.0358624	84.3204	67.4593	0.756567	13.9199	0.137591	78.7447	58.365	581.499	69.253	42.2688	12.2032	trn_val
I92	I92	T0	M	82.8162	Central	89.9935	7.17731	7.17731	trn_val_148	I92	GSM7468978	4259.39	701.024	369.513	231.367	82.9286	908.837	16.4236	151.102	116.381	19.2334	1096.01	8224.47	292.458	21.2596	11.7927	13.0283	13.5253	114.634	75.6497	4216.57	7.75444	295.971	260.369	44.2186	49.9829	8.07001	435.598	194.97	429.401	179.972	99.3077	17.7516	trn_val
I93	I93	T0	F	83.4788	Central	66.4409	-17.0379	17.0379	trn_val_149	I93	GSM7468979	1823.12	2.0353	113.463	16.0747	30.1353	415.558	15.4231	240.131	55.2717	0.111954	524.672	7211.6	1.6	3.17631	2.79345	2.81445	0.000857665	44.379	119.202	1738.12	2.5912	74.6698	2	0.756567	0.0719864	0.137591	319.997	41.0573	487.797	44.2808	0.4	10.9791	tst
I94	I94	T0	M	79.6594	Central	64.834	-14.8254	14.8254	trn_val_150	I94	GSM7468980	2469.92	68.5026	75.4375	10.9473	4.75213	583.858	5.95338	253.924	68.9938	0.111954	664.193	10260.2	1.6	4.78113	3.47024	3.96588	0.674638	47.2431	167.731	1683.67	2.08208	74.6698	26.7892	0.756567	5.87606	0.137591	5.41192	13.2489	396.707	1.2	40.405	7.30982	tst
I95	I95	T0	F	83.5856	Central	83.3884	-0.197128	0.197128	trn_val_151	I95	GSM7468981	2082.93	68.5026	575.007	24.1509	92.4887	840.595	6.76024	310.536	184.297	42.743	2073.91	21162.6	53.2995	23.3856	13.4394	0.960937	5.90918	137.191	150.134	2696.65	62.252	53.1993	77.4119	10.5894	5.87606	1.73711	462.884	29.0813	396.014	96.4921	48.6706	49.297	trn_val
I96	I96	T0	F	82.0934	Central	77.8549	-4.23855	4.23855	trn_val_152	I96	GSM7468982	2605.46	201.567	1631.69	31.922	39.6038	1865.76	17.4117	473.224	222.798	20.4281	4199.78	27659.9	134.397	12.7622	10.8026	13.0283	3.31598	114.634	199.354	3147.84	2.65282	93.4624	86.5345	17.8847	23.088	3.47997	234.687	38.1031	255.454	92.7928	60.8856	26.8978	trn_val
L11	L11	T0	M	86.2632	Central	80.2316	-6.03168	6.03168	trn_val_153	L11	GSM7468983	2266.93	123.33	184.622	12.9181	65.5308	910.606	15.4231	323.622	233.73	14.8242	2508.1	17458.8	117.814	4.78113	2.45388	8.80925	1.62459	81.2221	191.604	2634.69	7.57033	110.57	67.4593	12.5752	14.9809	2.36886	289	83.3689	526.46	74.9382	36.1609	24.0264	trn_val
L16	L16	T0	F	84.9381	Central	70.2977	-14.6404	14.6404	trn_val_154	L16	GSM7468984	1719.66	39.5734	258.584	12.088	35.1099	397.948	5.54143	199.738	107.083	0.111954	447.668	11114.1	1.6	3.71191	2.11338	8.51242	0.469667	47.2431	139.303	2516.39	1.08701	53.1993	26.7892	0.756567	9.03836	0.137591	5.41192	22.8995	447.955	58.9489	45.6437	7.30982	trn_val
L20	L20	T0	M	85.3488	Central	87.872	2.52327	2.52327	trn_val_155	L20	GSM7468985	1224.16	632.57	219.495	21.6829	50.7939	855.728	7.54749	365.838	105.631	8.79961	531.497	9735.97	134.397	10.6373	13.1104	9.54095	1.62459	76.8566	298.327	5111.96	5.65381	219.47	103.011	17.0507	21.4514	8.4528	575.72	61.1922	519.549	185.662	55.239	26.4081	trn_val
L21	L21	T0	F	88.2537	Central	90.6289	2.37518	2.37518	trn_val_156	L21	GSM7468986	3864.6	39.5734	113.463	10.1301	23.3387	752.141	6.95876	284.676	87.128	0.111954	906.834	10494.8	1.6	7.97881	7.82097	3.96588	1.37085	67.7289	175.701	4317.55	10.6508	110.57	77.4119	6.00047	5.87606	0.137591	175.801	61.1922	410.244	92.7928	74.0326	6.39671	tst
L5	L5	T0	F	87.0764	Central	79.2897	-7.78668	7.78668	trn_val_157	L5	GSM7468987	2233.02	123.33	556.634	34.9164	32.3677	900.88	17.0837	339.467	391.067	13.6829	4814.23	21701	215.87	15.4173	7.48844	12.7578	1.88741	76.8566	223.231	3561.76	6.43864	148.679	110.584	31.5973	21.4514	5.1681	234.687	66.8062	398.37	69.253	48.6706	31.0403	trn_val
MQ1	MQ1	T0	F	46.027	Central	62.1933	16.1664	16.1664	trn_val_158	MQ1	GSM7468988	2352.29	39.5734	40.6191	9.84563	41.0538	823.08	6.35947	162.299	36.4411	0.111954	574.53	5425.44	1.6	5.84836	3.80764	6.67048	0.674638	31.8017	108.286	1937.65	0.0358624	53.1993	26.7892	0.756567	13.9199	0.137591	5.41192	32.118	295.745	25.7126	27.1462	23.6716	trn_val
MQ12	MQ12	T0	F	51.8286	Central	59.8978	8.06919	8.06919	trn_val_159	MQ12	GSM7468989	2100.82	123.33	113.463	13.5966	34.4337	305.489	16.0915	280.766	67.0421	0.111954	1189.1	9293.96	66.881	4.24681	9.14844	5.36574	0.283041	20.3937	159.046	1655.4	1.53538	84.3204	56.3413	8.42985	15.9985	0.137591	5.41192	75.1358	350.276	44.2808	48.6706	12.2032	tst
MQ16	MQ16	T0	F	58.2161	Central	38.1782	-20.038	20.038	trn_val_160	MQ16	GSM7468990	1980.53	2.0353	122.141	7.26392	0.16	181.789	4.69733	145.149	40.5282	0.111954	381.757	5887.35	1.6	1.56335	2.45388	0.960937	0.00343066	0.708041	116.33	878.75	0.0358624	26.0229	26.7892	0.756567	0.0719864	0.137591	5.41192	19.7427	433.099	1.2	0.4	6.39671	trn_val
S10	S10	T0	F	29.2244	Central	31.218	1.99356	1.99356	trn_val_161	S10	GSM7468991	1603.35	149.819	122.141	15.6839	22.6283	409.894	10.9105	171.686	0.64	7.64042	349.892	3637.01	1.6	2.63985	1.77179	3.59453	0.283041	31.8017	79.5407	919.76	0.0358624	26.0229	137.831	0.756567	11.6346	0.137591	5.41192	29.0813	519.367	1.2	68.7562	0.32	trn_val
S29	S29	T0	M	48.9647	Central	46.4655	-2.4992	2.4992	trn_val_162	S29	GSM7468992	1928.69	39.5734	154.673	9.55432	12.743	72.5823	4.26344	207.986	63.7497	0.111954	631.312	9567.83	1.6	3.71191	2.11338	0.0734007	0.12112	0.708041	124.395	1072.81	0.0358624	40.7409	26.7892	0.756567	0.0719864	0.137591	5.41192	9.87644	138.029	1.2	48.6706	7.30982	tst
S3	S3	T0	M	36.291	Central	45.6538	9.36284	9.36284	trn_val_163	S3	GSM7468993	1573.68	3507.17	122.141	13.3735	54.3246	336.525	14.409	86.6651	58.3043	0.111954	241.846	6722.34	78.7834	3.17631	6.15532	6.98579	1.88741	44.379	104.081	1285.02	0.757347	84.3204	26.7892	22.5879	34.3442	0.137591	5.41192	22.8995	247.852	25.7126	62.9657	0.32	trn_val
S34	S34	T0	M	45.0742	Central	40.0908	-4.98338	4.98338	trn_val_164	S34	GSM7468994	1799.71	493.444	146.821	11.2089	35.6849	303.034	11.9816	148.339	85.9535	0.111954	524.672	5832.44	149.781	5.84836	7.15563	10.2594	1.88741	35.1522	106.399	1108.14	0.0358624	74.6698	67.4593	17.8847	0.287946	6.88052	5.41192	35.1242	503.185	166.195	33.6589	21.0658	trn_val
S35	S35	T0	F	84.7136	Central	77.192	-7.52154	7.52154	trn_val_165	S35	GSM7468995	2395.14	175.873	198.867	12.2094	62.8994	612.562	9.07396	199.664	91.6714	2.52558	1662.97	16820.3	261.16	6.91413	4.81649	7.29745	1.12711	38.3499	63.6369	3911.99	0.37909	93.4624	77.4119	10.5894	15.9985	2.06188	43.4403	77.8902	615.264	74.9382	45.6437	56.3428	trn_val
S9	S9	T0	F	27.7104	Central	41.6279	13.9175	13.9175	trn_val_166	S9	GSM7468996	2089.93	2.0353	122.141	7.26392	25.1801	234.396	5.95338	173.542	48.23	14.8242	525.354	7220.31	1.6	4.24681	6.15532	3.59453	0.674638	15.8338	130.093	818.595	0.0358624	93.4624	43.3929	6.00047	0.287946	0.137591	5.41192	19.7427	365.794	69.253	0.4	13.3404	tst
TD2 before	TD2	T0	F	44.7255	Central	46.3196	1.59409	1.59409	trn_val_167	TD2	GSM7468997	2717.24	68.5026	191.798	10.6806	24.2685	500.569	6.76024	182.114	107.083	0.111954	1910.67	11945.4	146.03	5.31496	2.79345	2.81445	2.15858	50.0229	191.225	1158.5	0.0358624	102.19	67.4593	25.5011	5.87606	0.137591	5.41192	16.5304	586.037	62.6934	58.7118	4.16669	trn_val
TD4 before	TD4	T0	F	43.5565	Central	44.5002	0.943699	0.943699	trn_val_168	TD4	GSM7468998	2311.17	493.444	497.54	13.8168	27.1724	187.146	9.81704	222.951	110.173	37.3956	1754.65	12084	108.939	45.8122	13.4394	7.91083	2.72365	33.4979	103.688	560.326	0.926285	74.6698	252.188	6.00047	90.3729	2.06188	43.4403	144.218	251.134	25.7126	140.858	27.6994	tst
I19	I19	T0	F	36.8139	Central	44.7847	7.97076	7.97076	trn_val_169	I19	GSM7468931	3119.03	226.956	372.238	11.2089	45.8915	423.315	17.4117	233.758	70.876	4.94376	4195.53	18650	164.243	8.51083	8.65111	8.51242	2.15858	72.3644	130.841	2053.77	0.0358624	162.618	117.808	26.9054	29.0467	2.06188	5.41192	61.1922	510.659	62.6934	58.7118	17.3043	trn_val
L4	L4	T0	F	88.407	Central	90.2396	1.83253	1.83253	trn_val_170		GSM7469081	3178.5	239.025	114.356	13.3283	33.1281	325.276	15.9702	226.86	59.2617	2.51731	569.043	11802.8	23.6393	5.46888	8.94926	6.46121	8.15746	36.5115	69.3157	8008.08	2.53995	140.633	38.9322	20.5655	21.1807	2.27857	138.142	69.2414	655.363	22.3668	7.78941	37.2526	trn_val
L6	L6	T0	F	96.232	Central	87.6229	-8.60909	8.60909	trn_val_171		GSM7469128	1464.11	309.228	137.579	22.1684	21.5443	774.446	12.1679	169.661	87.2233	0.140466	763.54	12167.5	33.412	5.59451	5.9876	3.03597	3.22011	44.5035	51.8701	10304.6	1.89537	138.016	50.2105	17.4693	33.1565	2.3868	136.006	26.1358	584.664	12.3182	7.78941	5.97016	trn_val
L15	L-15	T0	M	91.4132	Central	75.9387	-15.4746	15.4746	trn_val_172		GSM7469055	8269.01	1648.04	1606.5	103.407	28.6169	7280.94	26.7412	154.367	183.042	144.785	1022.76	16076.2	59.9267	83.4088	69.0993	11.5485	9.00956	147.004	62.4101	10948.6	12.2093	519.334	390.847	26.4439	171.5	6.44431	331.212	604.642	551.895	66.0862	345.451	49.1929	trn_val
F2-F1b	F2-F1b	T0	F	36.3895	Central	46.6165	10.227	10.227	trn_val_173			4421.76	166.647	208.687	10.4236	22.0674	129.292	19.7564	258.362	22.9121	3.39522	377.808	7929.39	75.8276	7.90476	16.1294	7.69824	6.38394	27.2868	101.626	1626.76	1.15406	218.051	46.597	22.1618	31.4377	2.05969	96.8722	67.6168	650.725	22.3668	12.7137	0.0609453	trn_val
F2b-F1b-L1/L2	F2b-F1b-L1/L2	T0	M	41.2931	Central	62.1475	20.8544	20.8544	trn_val_174			1828.3	148.093	1434.88	16.7702	57.5171	144.876	14.8057	159.377	186.381	10.8467	2902.46	23581.9	68.0569	7.4279	8.18426	4.63861	6.56733	45.8127	62.1982	1853.8	2.19137	175.686	82.9292	28.9946	37.1537	3.93951	78.953	52.9895	721.597	30.1401	13.8991	11.8403	tst
F1-L5	F1-L5	T0	F	63.1991	Central	39.6496	-23.5495	23.5495	trn_val_175			778.652	110.231	146.501	23.2486	35.3255	104.965	6.93014	258.808	56.9093	6.5798	901.318	11742.8	27.9923	4.44101	6.56341	2.11492	1.93852	23.4605	77.274	599.229	1.55195	138.016	38.9322	16.4907	22.3868	1.49505	101.294	25.3211	549.164	17.5208	7.78941	5.5248	trn_val
F2-L6	F2-L6	T0	F	35.8337	Central	42.2361	6.40239	6.40239	trn_val_176			2846.37	90.8199	159.557	7.98783	6.15276	336.518	9.02677	170.233	16.41	6.12744	306.804	6636.1	1.2307	2.77501	5.07735	1.29334	2.64839	34.6994	51.6412	1930.65	0.823733	102.052	25.7981	17.9407	7.03993	0.0274955	78.953	74.9266	776.302	9.09645	12.7137	5.82331	trn_val
F1-L19	F1-L19	T0	F	68.0288	Central	52.1909	-15.8379	15.8379	trn_val_177			2194.8	129.302	159.557	19.0443	20.3808	127.611	7.11148	165.52	11.477	1.49086	688.338	8622.57	9.73676	3.77108	7.39119	3.03597	3.22011	17.5171	50.2578	1378.11	0.800979	115.179	34.8228	17.9407	21.1807	1.14005	140.275	39.9768	462.696	16.8031	7.46891	8.47185	trn_val
F2-L21	F2-L21	T0	M	43.4013	Central	50.9838	7.58249	7.58249	trn_val_178			1970.08	50.555	73.3084	10.8512	16.2345	125.609	12.3997	307.984	89.8277	7.45921	614.79	14979.4	11.7924	5.59451	5.38791	3.03597	3.47857	23.4605	52.0986	1375	2.01446	87.1492	20.6841	11.1835	13.8976	0.766123	118.784	13.9038	709.699	7.3801	5.16311	10.7631	tst
MQ9/Q10	MQ9/Q10	T0	F	30.8042	Central	37.4224	6.61822	6.61822	trn_val_179			1610.69	343.711	109.527	13.0642	28.9062	109.853	9.19476	136.395	35.2183	5.19059	230.29	5190.69	51.3423	3.90726	2.56225	7.69824	1.93852	14.4233	69.1627	2124.89	0.254785	94.8708	30.4693	15.9812	12.0026	5.11702	41.5223	46.4845	581.536	62.4352	3.06131	2.12727	tst
L31	L-31	T0	M	92.3688	Central	88.5	-3.86879	3.86879	trn_val_180		GSM7469057	2771.3	183.373	131.301	17.7702	32.6921	460.234	4.09604	125.453	6.68101	2.18658	267.273	8049.79	52.4473	1.44704	9.42428	0.97541	91.2904	33.2606	18.9021	6072.84	29.2394	262.27	19.5528	17.1454	10.1889	1.08696	106.048	74.7255	801.686	30.7653	1.91913	0.0397675	trn_val
L32	L32	T0	F	94.2497	Central	91.2206	-3.02907	3.02907	trn_val_181		GSM7469137	2005.73	183.373	231.852	20.1243	34.0066	441.293	23.2754	151.082	0.625683	2.42625	640.712	9475.23	32.3125	0.647882	10.1106	4.72195	3.18767	50.2173	56.4887	6543.48	4.64068	165.6	25.4075	22.1319	11.9985	0.381468	42.9562	155.717	538.667	22.2143	2.54765	0.0397675	tst
L35	L-35	T0	M	89.3187	Central	87.0588	-2.25999	2.25999	trn_val_182		GSM7469059	851.514	197.167	141.116	25.7259	7.84214	347.82	32.7676	139.197	18.7161	1.71219	592.389	9520.72	23.1021	2.04988	1.15509	4.12991	9.39129	50.2173	47.0615	12124.2	4.01844	182.361	25.4075	17.1454	10.1889	0.381468	89.9534	50.0532	913.513	20.7362	1.91913	0.0397675	tst
L36	L36	T0	F	86.099	Central	93.4068	7.30782	7.30782	trn_val_183		GSM7469139	1541.43	862.376	784.151	44.485	47.2418	721.068	18.1249	381.392	327.504	5.39153	1788.46	16519.9	243.783	9.34384	18.331	3.81009	115.171	85.2156	56.191	7958.66	60.2102	358.067	76.4226	73.8132	44.6439	5.3619	76.024	48.0989	356.719	75.6641	18.2664	27.1273	trn_val
L37	L37	T0	F	88.6808	Central	89.3288	0.64801	0.64801	trn_val_184		GSM7469140	3708.55	237.806	290.05	26.1325	27.5669	238.802	13.9913	178.263	21.6145	4.26347	1352.54	18542.3	41.1272	3.11962	10.4537	1.74952	6.69707	49.023	54.5415	9180.63	3.25248	223.21	35.9693	19.2846	16.7879	1.78376	89.9534	63.4896	1236.98	37.5747	4.97849	2.49522	trn_val
L39	L-39	T0	F	85.6664	Central	84.4982	-1.16814	1.16814	trn_val_185		GSM7469060	900.162	749.172	141.116	21.8081	41.2994	398.164	12.9556	245.711	12.9666	1.59476	145.73	2119.41	93.4558	1.44704	11.8254	2.30149	5.42363	84.0701	77.2433	4852.53	9.85389	302.266	32.5793	38.0091	26.0156	1.38634	178.154	117.879	1103.16	36.2315	5.57211	0.0397675	trn_val
L40	L40	T0	F	86.0552	Central	85.2712	-0.783981	0.783981	trn_val_186		GSM7469090	3987.13	316.446	210.172	16.5373	17.2674	413.267	21.0884	187.211	128.262	4.63768	981.578	21330.1	79.303	3.11962	5.29979	2.86566	6.19374	34.4912	30.0589	4319.39	57.6281	141.53	42.4533	20.2745	20.3144	2.47567	42.9562	100.189	524.503	46.7605	6.16156	2.71564	trn_val
I1 (1)	I1	T1	M	39.853	Central	48.9647	9.11171	9.11171	trn_val_187			782.076	237.806	160.246	26.4354	60.4632	130.199	12.6966	251.343	18.7161	2.90983	1377.69	23206.9	32.3125	2.88326	7.19177	1.65069	3.49254	23.2719	51.6396	2637.81	0.591736	121.743	13.03	19.2846	13.6841	1.1869	31.6309	55.8607	1127.7	15.3996	3.16595	1.56714	tst
I1 (2)	I1	T2	M	40.9235	Central	52.7316	11.8081	11.8081	trn_val_188			1075.6	210.831	178.807	29.6688	46.2794	236.718	10.6214	139.633	12.9666	1.71219	1001.41	16992.4	30.809	4.17582	7.01989	2.14964	2.86937	30.7887	43.4435	2321.44	0.381275	121.743	25.4075	18.2448	16.7879	1.08696	24.2225	55.8607	1127.28	25.1204	1.91913	18.7272	trn_val
I6 (1)	I6	T1	M	54.9607	Central	68.3994	13.4386	13.4386	trn_val_189			7334.15	1297.69	277.851	107.023	188.971	505.811	47.1977	216.779	21.2918	4.45033	380.538	12239.3	59.3286	4.17582	18.502	3.91644	8.66409	71.9642	50.3959	4369.72	1.15921	187.747	80.2838	30.2382	42.7825	2.77111	155.237	225.05	909.587	56.8823	17.9929	7.2033	trn_val
I78 (1)	I78	T1	F	22.0593	Central	43.1948	21.1354	21.1354	trn_val_190			2847.55	367.371	160.246	16.7873	8.26543	361.204	14.2501	197.742	23.3922	3.39838	931.614	9403.27	71.4192	3.94205	10.7967	1.55239	6.94644	59.1078	32.0665	1231.13	1.66045	208.448	47.1053	27.0198	33.8487	1.38634	64.2162	241.136	1202.29	44.1714	6.74729	3.35714	trn_val
I53 (1)	I53	T1	F	62.6351	Central	49.4875	-13.1476	13.1476	trn_val_191			3245.48	210.831	383.537	54.6989	54.309	165.855	24.5606	195.509	74.2196	2.30622	949.047	26323.8	35.2879	2.76481	10.7967	1.84885	4.35286	46.0271	83.6975	2177.16	1.2306	83.397	29.0673	18.2448	18.238	1.68456	66.1749	103.757	705.39	33.5181	13.0176	6.65825	trn_val
I8 (1)	I8	T1	F	25.3831	Central	34.4537	9.07057	9.07057	trn_val_192			1283.77	237.806	178.807	18.2522	24.2487	72.5452	1.98484	66.9708	20.0026	1.71219	438.506	7451.74	67.427	1.08102	3.57657	1.16504	333.861	50.2173	17.6413	604.489	1.3736	228.004	17.472	48.9311	8.20675	0.886587	20.5712	175.861	573.862	33.5181	6.74729	2.04188	tst
I50 (1)	I50 (1)	T0	F	23.5761	Central	40.2356	16.6595	16.6595	trn_val_193			834.683	490.82	218.91	15.2599	15.3071	200.287	20.9597	155.882	11.6992	2.90983	483.17	8725.81	46.8404	4.29253	13.5388	4.23702	19.5966	32.0265	61.023	1143.1	1.2306	121.743	40.865	19.7853	30.0564	1.48586	13.4035	63.4896	632.127	30.0703	9.05944	3.77129	trn_val
I43 (1)	I43 (1)	T0	F	79.1447	Central	79.9565	0.811798	0.811798	trn_val_194			2474.8	65.8861	131.301	12.5385	37.7822	51.861	14.5088	147.242	24.5258	1.94851	392.854	7508.32	140.151	1.50769	7.01989	4.02305	4.89621	93.2021	32.4595	4720.53	2.81634	283.727	7.99556	34.7567	5.95543	0.886587	93.9606	59.6904	1222.79	36.2315	0.610161	2.71564	tst
I18 (1)	I18 (1)	T0	F	22.5029	Central	34.8101	12.3072	12.3072	trn_val_195			1268.79	417.344	314.068	14.7348	17.0885	286.507	11.1406	110.536	32.9974	2.78844	831.093	10910.1	63.3978	1.20347	11.1396	2.45424	8.42086	33.2606	34.5749	515.282	1.15921	153.845	45.5724	25.4814	29.4958	2.96776	31.6309	82.0983	935.751	30.0703	7.90898	0.336899	tst
I5 (1)	I5	T1	F	54.6596	Central	53.0291	-1.63049	1.63049	trn_val_196			2546.36	442.019	277.851	36.0409	29.7024	351.059	8.28063	131.527	71.866	3.03153	855.817	16169.9	89.631	0.459218	8.90936	1.70004	11.3228	73.7028	56.934	1159.92	3.72627	141.53	23.5111	31.25	18.238	1.08696	24.2225	63.4896	1017.22	46.7605	6.16156	0.0397675	trn_val
I26 (1)	I26	T1	F	36.6222	Central	50.2126	13.5903	13.5903	trn_val_197			1477.88	586.526	420.743	25.1104	20.2382	93.7523	4.62131	104.019	98.9048	5.13948	1474.28	21497.1	79.303	4.75822	15.2512	1.35748	6.94644	59.1078	54.6923	1841.57	1.3736	165.6	64.417	27.0198	28.3589	2.96776	31.6309	78.4228	604.218	34.8795	22.3385	3.56541	trn_val
I54 (1)	I54 (1)	T0	F	51.2646	Central	48.6659	-2.59871	2.59871	trn_val_198			1755.74	210.831	499.83	28.7071	80.5922	159.604	16.0598	189.553	62.6458	3.76766	1371.1	24802.5	299.83	3.94205	4.26631	9.60098	3.49254	87.5032	54.3905	1034.05	12.2799	381.515	21.5622	49.8835	18.238	3.36039	50.6214	50.0532	789.18	114.345	4.67995	2.49522	trn_val
I81	I81	T0	F	21.5501	Central	25.6036	4.05357	4.05357	trn_val_199			1671.51	210.831	55.1934	10.4571	30.0749	160.974	4.62131	91.5156	2.09586	1.94851	188.002	2478.53	0.456786	0.395738	2.88609	1.06985	14.724	10.2436	38.251	1109.4	0.451229	83.397	0.307897	8.94269	11.9985	0.0195044	0.0394496	36.1431	775.897	16.1799	0.0648404	0.0397675	trn_val
I79	I79	T0	F	21.331	Central	33.6567	12.3257	12.3257	trn_val_200			1425.06	126.586	100.605	8.67485	20.1477	103.744	0.0952674	91.5156	5.13505	1.71219	563.344	5330.38	46.8404	1.08102	1.50204	0.697258	3.03044	32.0265	59.7213	960.743	0.138808	159.787	1.23159	25.4814	8.20675	0.0724641	13.4035	202.282	595.11	7.97399	0.0648404	1.4441	trn_val
I78	I78	T0	F	20.9532	Central	26.8072	5.854	5.854	trn_val_201		GSM7469164	2115.94	96.9003	12.5746	12.5385	6.33262	181.987	8.54109	151.136	9.49256	2.54663	604.312	5230.45	23.1021	1.80965	3.57657	0.789038	0.119497	30.7887	37.5313	388.321	0.521391	87.6686	0.307897	18.2448	13.6841	0.176464	0.0394496	172.525	850.4	9.70371	0.0648404	2.60589	trn_val
I10	I10	T0	M	24.2305	Central	20.3431	-3.88736	3.88736	trn_val_202			1441.77	290.567	78.752	14.9984	16.9097	122.578	1.18671	131.087	12.8079	7.04631	134.949	1003.38	13.2604	1.56825	4.95543	1.06985	4.62686	28.301	65.1451	1096.74	0.521391	6.78286	17.472	13.3286	8.20675	0.279309	8.18657	51.998	710.935	13.014	1.27637	0.0397675	trn_val
I12	I-12	T0	M	22.2017	Central	25.4227	3.22103	3.22103	trn_val_203		GSM7469052	377.708	392.467	89.8487	13.1035	82.8984	57.1599	10.6214	82.9693	6.99173	0.789953	190.795	4033	87.0671	2.22936	4.61094	2.35231	5.68274	46.6275	32.0665	1111.09	0.451229	107.409	17.472	29.1981	10.1889	0.279309	6.49028	51.998	720.953	14.6122	1.91913	2.04188	trn_val
I13	I13	T0	F	24.1374	Central	31.2996	7.1622	7.1622	trn_val_204			2185.67	354.736	111.073	8.159	14.687	96.4767	7.75939	138.978	19.359	1.47785	350.525	6023.35	55.2157	1.08102	1.50204	4.23702	3.18767	39.3803	16.3155	694.212	0.24216	118.258	21.5622	23.0096	10.1889	0.483136	6.49028	32.0524	885.72	25.1204	1.27637	0.789176	trn_val
I121	I121	T0	M	29.3914	Central	40.0567	10.6653	10.6653	trn_val_205			1704.28	367.371	353.097	19.5483	16.107	165.945	10.8811	207.63	52.1412	4.38799	2051.95	25194.8	87.0671	4.46737	10.1106	2.65924	7.93267	38.1627	81.1094	1090.82	1.5169	208.448	55.9852	33.8287	29.4958	1.78376	39.1562	72.8684	499.97	30.7653	7.90898	4.57422	tst
I122	I122	T0	F	24.5782	Central	36.1876	11.6094	11.6094	trn_val_206			1365	726.258	205.769	10.1441	15.7511	246.872	7.36818	178.05	29.0771	2.30622	461.252	6463.24	52.4473	1.20347	6.67608	2.25077	265.168	34.4912	55.2939	1241.98	1.80425	138.351	40.865	27.0198	29.4958	1.38634	39.1562	78.4228	736.586	26.551	47.5123	3.35714	trn_val
I123	I123	T0	M	39.5655	Central	49.7762	10.2107	10.2107	trn_val_207			1837.51	680.127	231.852	26.9368	14.1571	132.408	3.56991	87.0908	31.3619	2.54663	1038.45	9692.53	194.76	3.00152	9.76747	17.6841	6.69707	88.6452	44.61	1175.87	1.2306	377.962	39.2559	62.2067	26.0156	1.1869	66.1749	207.187	481.686	9.70371	6.74729	11.4978	tst
I124	I124	T0	M	29.9938	Central	36.2189	6.2251	6.2251	trn_val_208			1349.14	442.019	196.888	26.1325	110.406	290.775	1.98484	192.797	14.8752	16.0229	120.895	3505.37	13.2604	4.40912	8.39429	1.45464	5.16161	30.7887	33.4303	2128.07	2.96159	91.8182	21.5622	13.3286	19.6342	0.381468	29.7668	100.189	1067.38	33.5181	4.97849	3.77129	trn_val
I125	I125	T0	F	80.4507	Central	86.1131	5.66242	5.66242	trn_val_209			1187.17	183.373	391.05	21.6977	18.6135	1069.01	29.4371	279.429	58.4696	4.88819	1025.11	12967.4	23.1021	4.75822	13.7101	1.70004	6.69707	54.973	68.8949	7697.74	4.67734	147.764	21.5622	18.2448	8.20675	1.1869	102.008	100.189	1227.29	70.3059	3.77629	3.35714	trn_val
I126	I126	T0	F	56.8198	Central	56.8487	0.0288696	0.0288696	trn_val_210		GSM7469160	1782.95	367.371	10626.8	97.8215	25.4433	861.26	29.1807	145.941	579.324	10.0965	7953.57	42613.6	162.564	12.8389	13.8814	3.49265	9.63309	74.8601	44.1119	3019.62	2.96159	242.049	63.0383	35.9651	25.4138	5.79937	46.7784	85.7534	248.398	42.2119	13.0176	26.3444	trn_val
I131	I131	T0	F	23.9813	Central	32.6137	8.63241	8.63241	trn_val_211			2621.58	126.586	67.2384	8.84361	19.5149	83.9849	1.32011	94.9443	1.50135	1.71219	165.985	4360.3	1.82714	0.710288	8.90936	3.12555	0.119497	18.1554	22.0207	1198.51	0.591736	41.969	13.03	8.94269	5.95543	0.176464	0.0394496	14.8646	769.076	23.6753	2.54765	0.0397675	trn_val
A1	A1	T0	F	22.0648	Central	20.2114	-1.85335	1.85335	trn_val_212			1445.09	514.97	100.605	15.5193	77.8911	141.641	2.51453	84.9159	0.914712	0.244669	130.258	1182.01	38.2248	0.331879	5.98815	1.55239	4.89621	23.2719	36.8043	866.177	1.44522	121.743	7.99556	21.2217	3.15986	1.08696	16.9623	40.1766	795.012	22.9468	0.0648404	0.0397675	trn_val
A6	A6	T0	F	23.3598	Central	38.1212	14.7614	14.7614	trn_val_213			2181.24	354.736	116.213	8.159	15.1297	32.7248	7.75939	15.5747	9.80684	1.65341	605.475	8087.51	41.1272	2.1696	6.33216	1.06985	14.1123	20.7261	57.8202	1164.12	0.556542	144.667	29.0673	23.8585	16.7879	1.08696	0.0394496	67.2606	803.722	17.7213	3.77629	6.47466	tst
A7	A7	T0	F	27.683	Central	23.6721	-4.01083	4.01083	trn_val_214			412.954	210.831	35.6714	9.82665	23.5157	56.4754	4.09604	223.595	6.06103	1.94851	183.814	2492.84	19.9106	2.04988	5.64403	1.06985	2.35565	22.0019	45.1055	1742.46	1.80425	107.409	17.472	15.9735	10.1889	0.786106	9.90646	55.8607	687.28	19.9902	7.90898	2.27082	trn_val
A9	A9	T0	F	24.8547	Central	20.4544	-4.40032	4.40032	trn_val_215			1525.78	210.831	78.752	9.17673	45.5106	127.912	0.0952674	150.974	1.50135	1.47785	107.173	1109.78	1.82714	0.459218	3.57657	0.881784	3.18767	10.2436	44.2783	958.177	0.521391	91.8182	13.03	7.74458	11.1116	0.0724641	6.49028	40.1766	1048.43	29.3725	1.91913	0.0397675	trn_val
S12	S12	T0	M	27.8171	Central	40.6615	12.8444	12.8444	trn_val_216			956.343	264.367	131.301	11.3708	11.2694	70.4286	1.98484	155.99	15.5133	1.01629	508.305	8963.08	13.2604	1.56825	4.61094	1.06985	2.53294	19.444	55.2188	1272.83	0.24216	83.397	17.472	14.7105	7.12447	0.685396	3.19337	36.1431	530.95	32.1469	2.54765	3.35714	trn_val
S16	S16	T0	F	19.6801	Central	46.6183	26.9382	26.9382	trn_val_217			1743.36	442.019	2864.65	15.5193	1.83984	94.3514	15.8014	179.649	392.649	5.39153	3406.33	33260.9	206.054	7.17923	11.8254	2.76227	8.90686	53.7872	60.2289	894.647	1.80425	273.12	81.5571	34.1402	32.7871	5.5564	13.4035	85.7534	652.883	46.7605	14.6881	22.2234	trn_val
S4	S4	T0	M	30.9247	Central	34.0624	3.13774	3.13774	trn_val_218		GSM7469141	2379.86	264.367	150.758	14.7348	0.16	207.257	20.9597	91.159	10.7516	1.13067	404.035	6306.81	117.166	2.88326	5.98815	0.97541	16.2029	64.3913	54.1636	357.404	1.08791	268.811	72.4953	44.9902	7.12447	7.44738	18.761	172.525	559.295	14.6122	6.16156	4.77047	trn_val
158	158	T0	M	39	Central	49.4999	10.4999	10.4999	trn_val_219			601.772	237.806	4004.94	29.2859	34.9477	89.2078	13.7325	295.807	171.7	15.6184	4065.14	26081.8	26.2264	22.6037	5.29979	0.881784	11.0814	10.2436	135.768	1135.53	0.591736	64.7477	17.472	15.9735	22.933	1.08696	66.1749	23.6589	857.085	16.1799	5.57211	8.0946	tst
235	235	T0	F	67	Central	56.1807	-10.8193	10.8193	trn_val_220			1709.91	183.373	9007.73	58.9261	8.86068	85.4541	11.6596	339.759	75.5657	3.95315	3856.54	25476.6	13.2604	67.7435	5.98815	2.14964	6.19374	18.1554	87.09	907.558	2.02036	64.7477	7.99556	9.98596	19.6342	0.786106	16.9623	10.2271	706.22	16.1799	1.27637	10.3316	tst
167	167	T0	F	34	Central	44.7823	10.7823	10.7823	trn_val_221			1397.92	155.337	9897.19	10.4571	20.2382	19.6673	11.9189	526.125	66.4963	1.47785	5397.46	39973	13.2604	85.6683	3.57657	1.35748	6.69707	15.5557	140.962	725.038	1.66045	83.397	7.99556	15.9735	19.6342	0.986866	9.90646	27.8953	1145.82	19.2392	2.54765	36.3522	trn_val
182	182	T0	F	51	Central	42.0275	-8.97253	8.97253	trn_val_222			1300.41	111.878	2056.29	41.2708	29.4232	11.5349	17.7379	262.752	94.8307	1.36151	1829.64	30367.9	13.2604	10.8143	6.848	2.65924	22.0491	15.5557	29.8539	760.99	1.30206	107.409	13.03	11.782	5.95543	0.685396	29.7668	23.6589	1096.89	26.551	2.54765	17.5118	trn_val
188	188	T0	F	46	Central	43.4104	-2.58959	2.58959	trn_val_223			2930.19	237.806	2512.15	23.5396	46.8567	41.5707	18.2539	321.832	146.478	7.68951	4739.96	39840.2	26.2264	10.2496	10.4537	1.45464	11.5642	12.9212	74.9865	529.794	2.78006	95.8577	29.0673	15.9735	15.2743	1.48586	54.4836	63.4896	1091.46	46.1156	6.16156	31.963	trn_val
162	162	T0	F	63	Central	54.1213	-8.87868	8.87868	trn_val_224			2739.51	183.373	7798.57	227.011	42.7317	365.369	20.1871	561.142	306.738	3.33706	4745.93	41365.1	26.2264	52.4263	8.39429	1.26093	4.89621	34.4912	102.758	2232.45	1.15921	74.427	7.99556	17.1454	11.9985	1.1869	31.6309	51.998	1058.64	22.2143	0.0648404	20.4509	trn_val
163	163	T0	F	60	Central	59.0922	-0.907825	0.907825	trn_val_225			2474.8	96.9003	6054.97	7.07795	12.4012	123.389	13.4736	337.619	93.9827	3.15352	2106.48	29922.5	6.00962	72.4967	6.33216	4.88461	5.16161	22.0019	108.63	1607.82	1.80425	27.1315	0.307897	7.74458	5.95543	0.584422	3.19337	14.8646	893.466	4.27516	0.0648404	29.1746	tst
161	161	T0	M	58	Central	58.8497	0.849667	0.849667	trn_val_226			434.903	126.586	3819.89	72.1134	30.8211	93.5345	10.3617	761.751	681.315	1.59476	2790.78	33438.3	23.1021	13.3992	5.29979	1.26093	5.55352	22.0019	165.689	1916.18	1.80425	99.7972	1.23159	18.2448	0.789964	2.57421	3.19337	2.61401	662.601	6.1745	0.0648404	19.0289	trn_val
160	160	T0	M	33	Central	37.9385	4.93854	4.93854	trn_val_227			902.79	126.586	6805.8	69.8276	43.7842	104.018	23.5325	289.567	404.663	1.01629	3755.53	34989.1	13.2604	23.2635	4.26631	1.65069	1.28204	23.2719	90.3814	685.38	0.732891	41.969	35.9693	14.7105	3.15986	1.93237	0.0394496	12.5727	1156.34	14.6122	0.0648404	13.448	trn_val
178	178	T0	M	40	Central	52.9783	12.9783	12.9783	trn_val_228			3855.08	155.337	9681.76	250.608	25.5354	430.42	10.6214	1088.94	471.132	32.6234	6568.33	47839.3	26.2264	294.631	6.848	1.35748	13.9902	50.2173	275.046	2414.02	5.08093	74.427	7.99556	21.2217	51.7469	2.82029	4.82295	25.788	1883.14	27.9681	1.59991	37.302	trn_val
186	186	T0	F	47	Central	52.7202	5.7202	5.7202	trn_val_229			2068.57	126.586	4601.61	101.076	13.2771	24.252	20.9597	349.372	398.385	27.0113	3683.09	36167.4	23.1021	4.17582	3.57657	0.97541	16.451	27.0508	34.7636	804.615	2.74378	74.427	25.4075	13.3286	13.6841	2.77111	50.6214	23.6589	766.744	46.7605	6.74729	3.87339	tst
177	177	T0	M	53	Central	38.9123	-14.0877	14.0877	trn_val_230			2375.78	126.586	6210.66	43.0525	10.4044	98.1677	7.36818	239.554	115.599	1.59476	5390.22	35393.3	27.7668	118.476	6.33216	0.97541	8.29904	29.5469	72.3015	656.158	0.874573	83.397	7.99556	15.9735	15.2743	0.986866	0.0394496	23.6589	540.316	11.3802	0.0648404	9.9939	trn_val
174	174	T0	M	64	Central	60.3461	-3.65387	3.65387	trn_val_231			1797.75	1815.13	4255.12	86.2352	26.4574	128.25	21.4745	468.366	254.824	7.30317	4701.87	40786.9	29.294	46.08	8.05081	0.697258	111.35	37.5528	58.9931	2450.8	8.627	176.879	34.2882	23.8585	43.718	4.92384	157.311	175.861	621.187	22.9468	8.19758	15.1126	trn_val
180	180	T0	M	52	Central	49.7992	-2.20081	2.20081	trn_val_232			2242.52	96.9003	3851.23	79.863	37.1193	141.612	8.02006	540.191	102.644	3.89126	4204.48	41041.9	16.6374	23.4833	5.29979	1.99874	4.35286	28.301	92.1398	1748.11	1.30206	91.8182	0.307897	14.7105	8.20675	1.48586	3.19337	19.3249	965.241	16.1799	0.0648404	16.5905	trn_val
184	184	T0	M	56	Central	49.4678	-6.53217	6.53217	trn_val_233			1261.24	155.337	5907.61	30.9913	30.4478	16.2439	0.38107	345.349	78.4288	1.94851	4146.97	31026.5	21.5155	56.8261	9.08102	1.35748	12.5317	28.9245	29.2338	1038.3	0.521391	114.71	13.03	15.9735	18.238	0.786106	62.2614	27.8953	710.842	14.6122	1.91913	20.0783	trn_val
183	183	T0	F	56	Central	53.8987	-2.10128	2.10128	trn_val_234			1183.15	342.039	9592.6	127.614	32.0363	45.4175	24.1751	460.612	160.799	15.3491	3848.25	32713.6	38.2248	149.276	11.8254	1.65069	25.5022	39.3803	75.5196	1062.05	3.61683	208.448	39.2559	23.8585	35.4116	4.43633	142.828	116.126	1053.69	49.3245	9.63097	102.4	trn_val
244b	244b	T0	F	61	Central	58.5645	-2.43549	2.43549	trn_val_235			1002.39	155.337	655.901	28.6101	10.6634	207.485	15.8014	298.551	148.717	4.20129	2874.76	24057.6	13.2604	20.6205	4.61094	0.697258	6.94644	20.7261	54.5415	3025.75	0.521391	91.8182	13.03	9.98596	9.2237	0.786106	0.0394496	19.3249	639.52	11.3802	9.63097	7.02253	trn_val
193	193	T0	F	57	Central	47.7361	-9.26387	9.26387	trn_val_236			1776.19	126.586	4750.6	36.0409	58.8957	22.2777	40.0548	299.87	161.144	1.47785	4411.75	36832.9	13.2604	10.2496	8.39429	1.84885	15.4614	29.5469	62.8839	956.465	1.30206	91.8182	13.03	11.782	9.2237	1.38634	44.8646	14.8646	601.474	17.7213	0.610161	60.9612	trn_val
191	191	T0	M	54	Central	61.6784	7.67843	7.67843	trn_val_237			2210.99	155.337	7850.81	210.939	92.9798	90.9488	28.9243	393.525	479.272	12.4068	1586.78	38199.9	19.9106	57.5229	4.26631	1.55239	14.1123	34.4912	156.592	2441.42	2.38153	141.53	21.5622	17.7032	39.914	3.55641	50.6214	36.1431	699.996	7.97399	2.54765	95.8465	trn_val
195	195	T0	M	51	Central	53.2638	2.26377	2.26377	trn_val_238			2269.35	96.9003	3487.67	104.281	16.107	23.7993	15.4138	318.716	191.317	1.01629	3427.73	33785.9	13.2604	22.7687	3.23143	0.606548	13.6245	24.5366	159.325	2485.19	1.2306	35.0347	1.23159	9.98596	23.5649	1.23681	0.0394496	14.8646	426.046	4.27516	0.0648404	4.77047	tst
199	199	T0	F	55	Central	71.6674	16.6674	16.6674	trn_val_239			1294.88	155.337	4953.29	180.062	25.4433	43.432	16.9637	624.509	62.8131	6.66209	2903.92	21049.6	195.893	132.553	4.26631	4.66784	15.0923	95.474	118.291	1991.3	4.53075	237.421	13.03	51.7537	48.2588	0.886587	66.1749	51.998	1098.12	16.1799	6.74729	25.9873	trn_val
1198	1198	T0	F	66	Central	58.9067	-7.09329	7.09329	trn_val_240			938.823	277.509	1955.15	81.5373	28.3083	151.371	12.1782	434.976	189.926	2.18658	2405.26	32269.8	19.9106	12.895	6.67608	2.96937	2.86937	23.2719	34.3856	2902.13	0.24216	74.427	21.5622	14.7105	10.1889	1.68456	16.9623	36.1431	728.592	13.014	1.91913	7.29335	trn_val
259	259	T0	F	30	Central	31.7002	1.70019	1.70019	trn_val_241			597.861	155.337	3021.19	17.7702	8.60521	84.0121	9.32188	218.216	56.8019	0.350428	4327.06	33089.7	87.0671	10.1366	4.26631	1.84885	9.39129	51.4094	63.3103	289.968	0.521391	255.633	93.9532	36.2624	11.1116	1.08696	0.0394496	19.3249	1000.33	19.2392	0.0648404	9.39768	trn_val
192	192	T0	M	50	Central	42.356	-7.64403	7.64403	trn_val_242			3111.82	126.586	8619.19	74.0549	61.0518	14.0589	21.0884	272.862	321.463	2.78844	5701.48	42481.9	13.2604	8.77614	7.01989	1.06985	9.02809	36.9421	91.5129	393.916	1.5169	141.53	7.99556	14.7105	13.6841	2.67269	31.6309	36.1431	971.83	9.70371	1.27637	25.0552	tst
261	261	T0	F	58	Central	57.8904	-0.1096	0.1096	trn_val_243			1064.48	96.9003	2460.79	36.7349	5.42256	158.386	21.9893	346.878	25.1744	0.458195	1849.04	26232	0.456786	6.03082	2.36764	2.25077	3.78705	20.7261	59.0661	1960.97	0.591736	27.1315	0.307897	11.782	8.20675	0.685396	9.90646	32.0524	963.104	13.014	0.0648404	2.27082	trn_val
196	196	T0	F	59	Central	50.9389	-8.06107	8.06107	trn_val_244			485.548	96.9003	9533.04	222.708	22.1457	65.701	29.9498	336.775	122.609	10.1621	4893.75	42255.5	18.2854	261.035	5.64403	0.881784	22.3106	43.0159	65.7057	1545.82	2.99792	114.71	1.23159	11.782	40.8809	0.786106	66.1749	27.8953	965.348	20.7362	1.91913	34.0306	trn_val
194	194	T0	F	42	Central	41.067	-0.933025	0.933025	trn_val_245			823.276	183.373	4613.58	55.1283	11.1827	33.7566	8.02006	358.706	420.11	2.90983	5372.67	38662	19.9106	22.2186	4.95543	1.06985	8.90686	25.7961	50.5522	883.442	0.521391	83.397	13.03	15.9735	8.20675	1.98186	27.9105	59.6904	1337.1	20.7362	1.27637	22.0032	trn_val
30	30	T0	F	62	Central	66.0825	4.08251	4.08251	trn_val_246			2547.31	96.9003	4411.1	138.411	16.4634	187.542	24.5606	297.234	262.568	5.89777	2654.49	33191.8	6.00962	73.9378	7.70726	1.06985	6.19374	19.444	105.794	1851.22	3.90883	54.095	1.23159	11.782	24.8049	1.28669	42.9562	5.29661	707.698	11.3802	0.0648404	14.2451	trn_val
175	175	T0	F	64	Central	70.1813	6.1813	6.1813	trn_val_247			2386.98	155.337	1784.37	49.6398	28.4011	672.69	20.4446	1513.51	149.062	4.13917	3370.79	36551.8	19.9106	17.5225	12.1682	2.45424	5.16161	39.988	75.7856	9406.33	1.15921	64.7477	7.99556	17.1454	29.4958	1.28669	70.1037	44.16	1732.89	26.551	7.32966	50.569	trn_val
190	190	T0	F	62	Central	60.9001	-1.0999	1.0999	trn_val_248			2399.14	210.831	3725.45	31.3643	29.2371	34.0632	22.2466	283.892	265.034	1.47785	1815.71	17098.9	239.393	13.735	7.36362	1.45464	8.90686	93.2021	57.3039	1113.62	1.44522	260.069	1.23159	45.9968	13.6841	1.1869	37.2651	55.8607	750.641	14.6122	1.91913	5.54051	trn_val
201	201	T0	F	57	Central	53.4202	-3.57981	3.57981	trn_val_249			2134.15	65.8861	8305.11	100.537	27.1967	28.5689	5.66966	356.538	374.39	3.52121	4396.1	34815.6	13.2604	191.47	3.57657	0.606548	21.0095	25.7961	76.9129	985.523	3.17971	74.427	7.99556	14.7105	47.3677	2.27837	31.6309	48.0989	808.578	12.202	3.16595	34.8525	trn_val
L41	L41	T0	M	87.0189	Central	85.5968	-1.42205	1.42205	trn_val_250			1363.36	126.256	119.769	18.8394	34.3378	258.614	17.6615	220.254	49.2475	3.25564	1194.72	13707.5	10.9056	1.77515	4.28305	0.956531	0.32	28.5113	75.4336	6695.9	1.1598	80.6599	8.03401	6.04807	9.76997	0.645125	2.02501	45.8382	1017.22	8.81268	0.114918	0.236315	trn_val
L43	L43	T0	F	86.9203	Central	90.4	3.47968	3.47968	trn_val_251			1377.29	450.328	104.719	17.0623	11.6858	218.519	19.0647	196.779	15.883	1.90183	300.805	3927.45	6.43649	1.13537	8.37426	1.82127	9.47595	86.8591	45.7328	6224.79	2.29556	64.1718	18.0044	6.04807	20.3069	0.078461	48.601	28.4394	1029.85	28.8784	4.5474	0.236315	trn_val
L44	L44	T0	F	87.216	Central	79.4068	-7.80922	7.80922	trn_val_252			1006.18	250.291	134.535	9.94071	17.3507	368.999	14.7923	205.557	7.52933	2.72747	414.108	4193.02	30.9287	3.03792	4.97441	2.23771	7.68809	23.3412	24.7631	3678.92	3.44457	80.6599	22.4694	12.2268	31.5674	0.187651	2.02501	54.474	970.57	0.601777	2.78271	2.24629	trn_val
L45	L45	T0	F	86.6493	Central	84.7036	-1.94568	1.94568	trn_val_253			1554.15	528.896	544.901	38.4562	51.7014	1042.96	30.6944	221.511	174.946	29.3173	684.939	7219.39	23.2127	6.46895	24.4594	2.09965	6.7215	65.4819	68.571	8144.38	3.44457	143.696	86.5381	18.086	50.451	1.36432	376.819	105.735	866.328	16.8906	30.5033	9.39785	trn_val
TD6 before	TD6	T0	F	55.7098	Central	55.9772	0.267365	0.267365	trn_val_254			1972.9	290.82	311.363	10.2593	21.2896	200.148	16.2385	245.758	19.6241	3.25564	2374.06	15545.4	45.6927	3.66469	10.3831	2.23771	6.20949	34.4908	64.0293	2202.4	2.1895	201.632	34.8058	33.0866	38.8832	2.10398	32.7392	0.416335	998.423	19.3972	4.5474	4.32564	trn_val
I70	I70	T0	M	66.1314	Central	49.6703	-16.4611	16.4611	trn_val_255			467.912	1.34946	4300.69	17.9552	0.0242184	65.4869	0.00121366	592.234	994.501	1.42431	5770.7	25822.7	1.6	0.34565	0.0195801	0.000726411	0.107386	0.205741	84.5429	1932.82	0.0339841	8	0.879292	2	0.667473	0.00494738	0.380775	0.301228	607.801	1.2	7.49989	21.3925	tst
I98	I98	T0	F	32.8768	Central	30.0106	-2.86615	2.86615	trn_val_256			453.272	1.34946	4258.58	13.4475	4.72958	39.2496	0.00121366	623.374	313.114	0.0213729	9003	29004.4	1.6	0.030973	0.0195801	0.00290565	0.107386	0.205741	35.5054	840.035	0.0339841	8	0.879292	2	0.667473	0.00494738	0.380775	0.301228	757.745	1.2	0.100565	9.15535	trn_val
I111	I111	T0	M	44.3103	Central	39.8286	-4.48166	4.48166	trn_val_257		GSM7469159	1971.37	8.14122	53.2315	13.1474	5.34276	170.555	7.15612	241.853	43.9179	0.111954	738.281	8300.71	1.6	2.63985	3.47024	4.6806	0.12112	2.83216	135.509	666.063	0.0358624	33.7748	26.7892	0.756567	5.87606	0.137591	5.41192	26.0102	353.188	25.7126	0.4	0.32	trn_val
I104	I104	T0	F	58.1477	Central	46.0982	-12.0495	12.0495	trn_val_258			1506.94	175.873	790.194	20.4393	44.2437	404.661	9.81704	277.494	142.173	4.94376	3330.64	23791.2	126.279	10.1059	8.48521	8.213	7.6798	72.3644	69.6362	1627.86	0.926285	134.074	110.584	21.0705	27.6306	5.61313	61.9456	94.2164	510.581	99.9841	60.8856	17.7516	trn_val
I105	I105	T0	F	50.8265	Central	49.7149	-1.11163	1.11163	trn_val_259			3399.85	123.33	142.831	10.6806	21.6623	744.182	24.357	279.59	51.9498	0.111954	476.603	5525.65	78.7834	7.97881	16.2302	11.1062	4.57163	55.3649	88.3931	1473.8	0.0358624	74.6698	67.4593	8.42985	26.1695	0.137591	5.41192	102.266	586.899	54.7678	68.7562	7.30982	trn_val
1199	1199	T0	F	53	Central	48.5439	-4.45607	4.45607	tst_ctrl_000			1322.28	183.373	3922.05	54.8422	30.2613	80.9627	15.4138	452.048	283.91	1.71219	3356.03	34643.5	13.2604	1.86981	3.92152	0.97541	11.9267	19.444	106.399	1837.56	0.451229	121.743	5.04514	15.9735	5.95543	1.38634	0.0394496	27.8953	840.866	9.70371	1.27637	7.38319	tst
157	157	T0	F	40	Central	53.717	13.717	13.717	tst_ctrl_001			2087.18	111.878	5182.93	47.7469	35.2304	169.72	18.8985	375.02	328.926	2.06733	4181.2	40537.8	9.74265	7.52241	3.57657	0.697258	9.87469	20.7261	53.0229	1357.5	2.78006	87.6686	0.307897	12.5798	0.789964	0.786106	11.6463	51.998	1001.15	22.2143	1.27637	15.7379	trn_val
159	159	T0	F	49	Central	51.83	2.83	2.83	tst_ctrl_002			465.935	111.878	1725.67	34.7224	30.9144	354.842	14.2501	528.545	72.5382	2.18658	4280.62	37100.8	13.2604	30.2674	4.95543	0.517038	4.62686	29.5469	109.412	2790.36	0.874573	54.095	1.23159	13.3286	9.2237	1.58527	27.9105	14.8646	804.11	36.2315	0.0648404	46.3103	trn_val
166	166	T0	F	60	Central	41.7372	-18.2628	18.2628	tst_ctrl_003			1566.14	126.586	4105.89	49.9395	14.5102	88.2558	4.88365	261.296	150.269	1.71219	3946.07	34327.9	16.6374	47.157	1.50204	0.789038	7.68752	24.5366	78.0346	915.297	1.2306	59.5661	0.307897	18.2448	0.789964	2.17962	0.0394496	10.2271	700.963	26.551	6.74729	0.0397675	trn_val
168	168	T0	M	56	Central	66.8439	10.8439	10.8439	tst_ctrl_004			1759.85	155.337	5860.78	149.186	39.5854	209.908	28.4114	321.053	219.572	4.07711	3983.56	30860.1	13.2604	56.4508	9.59588	2.45424	5.42363	44.2223	77.5074	3191.62	2.56253	99.7972	1.23159	9.98596	19.6342	1.48586	16.9623	23.6589	710.287	11.3802	1.27637	31.5471	trn_val
176	176	T0	F	46	Central	63.1942	17.1942	17.1942	tst_ctrl_005			1575.31	155.337	5099.56	37.0797	0.16	169.387	20.4446	389.312	284.44	2.42625	2955.48	32246.6	16.6374	28.9038	4.43864	1.55239	33.2172	34.4912	84.7901	2825.09	1.30206	41.969	21.5622	15.9735	13.6841	1.58527	6.49028	23.6589	779.82	11.3802	1.91913	14.4035	tst
179	179	T0	F	42	Central	38.6613	-3.3387	3.3387	tst_ctrl_006			2195.61	65.8861	2574.83	120.373	6.91685	91.357	6.58494	232.661	163.392	4.13917	3674.21	32880.4	13.2604	137.677	5.64403	0.789038	12.2895	16.8594	63.877	680.076	0.451229	59.5661	7.99556	13.3286	11.9985	0.584422	35.3803	25.788	618.159	7.97399	1.27637	15.8157	trn_val
181	181	T0	F	59	Central	46.4256	-12.5744	12.5744	tst_ctrl_007			4490.59	1201.76	12226.7	52.4542	39.3953	79.1638	28.6678	534.584	82.3081	5.01374	5126.91	43524.5	26.2264	16.9675	25.6788	1.74952	9.63309	29.5469	88.1065	1031.51	0.521391	91.8182	39.2559	22.5745	23.5649	1.1869	54.4836	44.16	717.423	22.2143	15.242	32.5162	trn_val
197	197	T0	F	64	Central	56.8253	-7.17469	7.17469	tst_ctrl_008			3297.02	126.586	5621.38	113.331	27.6595	79.1638	26.1018	534.65	153.373	16.8339	4791.75	36343.7	9.74265	65.4985	7.01989	0.97541	15.4614	36.9421	93.4526	1540.91	7.69997	78.989	1.23159	4.26531	10.1889	1.1869	20.5712	10.2271	930.881	42.8668	0.0648404	6.29005	trn_val
198	198	T0	F	66	Central	62.0996	-3.90039	3.90039	tst_ctrl_009			1418.32	96.9003	3461.95	145.394	41.1087	38.0082	25.845	534.847	191.143	0.90269	3254.39	33418.6	13.2604	33.7498	3.23143	1.45464	8.17708	27.6765	92.3903	1951.38	3.39813	83.397	1.23159	11.782	15.2743	1.38634	58.3639	55.8607	1205.08	18.483	0.0648404	36.2162	tst
200	200	T0	M	41	Central	50.1135	9.11346	9.11346	tst_ctrl_010			279.148	183.373	7057.29	56.6899	28.3083	21.5792	10.3617	322.947	56.8019	3.15352	4329.01	33093	29.294	181.002	3.92152	0.697258	11.8058	28.301	136.577	746.98	2.52631	203.39	13.03	19.2846	11.9985	1.1869	13.4035	23.6589	705.851	17.7213	3.77629	15.5039	tst
256	256	T0	F	36	Central	45.7984	9.79837	9.79837	tst_ctrl_011			1401.34	342.039	3517.61	21.2537	11.0094	202.158	2.77883	159.217	52.8062	7.43182	3341.58	35120.2	1.82714	5.1064	9.59588	0.428898	0.477987	19.444	69.581	1465.51	0.381275	27.1315	71.1705	11.782	13.6841	0.685396	0.0394496	10.2271	782.695	13.014	54.6624	16.2814	trn_val
A2	A2	T0	F	21.6787	Central	28.8138	7.1351	7.1351	tst_ctrl_012			1466.49	342.039	240.378	11.6678	16.0179	89.6702	4.7525	89.3704	22.0988	0.789953	460.675	4011.31	43.9982	0.585253	4.95543	1.06985	10.8401	33.2606	60.2289	538.844	0.803672	91.8182	17.472	23.8585	11.9985	0.584422	0.0394496	55.8607	630.651	9.70371	4.38013	0.49656	trn_val
A3	A3	T0	F	21.8485	Central	20.393	-1.45548	1.45548	tst_ctrl_013			389.802	264.367	89.8487	5.50076	28.0301	148.799	11.2704	143.444	5.44315	1.47785	193.59	2197.81	23.1021	0.0829698	7.36362	1.45464	5.42363	24.5366	26.0068	1202.69	1.91225	114.71	29.0673	11.782	5.95543	0.483136	11.6463	63.4896	949.923	13.014	0.610161	0.0397675	trn_val
D-91	D-91	T0	M	61.47	Central	48.2183	-13.2517	13.2517	tst_ctrl_014		GSM7469062	932.296	9.695	318.488	32.3431	44.1322	103.394	39.5185	189.263	123.69	0.620821	1023.64	10034.1	1.6	1.46661	3.86929	1.85791	10.0664	8.90156	82.1664	748.315	1.87192	77.0049	1.53042	1.36275	3.02444	0.372167	1.55829	20.1817	268.93	26.5237	0.4	0.0874625	trn_val
F3-L22	F3-L22	T0	F	21.1312	Central	36.5195	15.3883	15.3883	tst_ctrl_015			1190.56	184.995	137.579	7.70666	16.8789	59.4894	10.9901	116.073	32.5467	2.82125	402.384	8637.66	20.5528	2.47124	6.84372	1.29334	8.32921	18.5281	59.2002	790.325	0.310487	102.052	46.597	18.8516	25.7091	1.37837	55.8808	28.5798	567.262	9.09645	12.415	2.56894	trn_val
I103	I103	T0	F	46.8346	Central	37.4694	-9.3652	9.3652	tst_ctrl_016			2732.72	39.5734	399.065	24.9066	35.1099	313.406	5.12301	236.12	111.808	0.111954	2046.28	17961.1	108.939	5.84836	5.15181	0.960937	1.12711	47.2431	106.017	655.439	0.0358624	110.57	95.0247	12.5752	15.9985	4.94041	5.41192	32.118	518.061	1.2	42.2688	13.3404	trn_val
I126(1)	I126	T1	F	57.85	Central	60.6905	2.84045	2.84045	tst_ctrl_017			1572.84	9.695	207.892	27.0089	24.377	583.109	19.8237	198.432	78.1834	1.02127	1132.24	13328.5	1.6	3.7552	6.46046	1.23286	0.204295	23.7504	37.6634	1171.5	1.24176	32.175	1.53042	1.36275	3.02444	0.005115	1.55829	20.1817	82.0602	21.3852	0.4	6.2034	tst
I14(1)	I14	T1	M	34.93	Central	37.6005	2.67053	2.67053	tst_ctrl_018			884.366	9.695	33.84	11.5899	0.16	74.3946	8.21277	98.103	57.2976	0.215518	457.501	10153	1.6	0.374111	5.18796	0.740927	0.204295	0.429871	17.4903	647.784	0.867807	8	16.0068	1.36275	5.79785	0.005115	1.55829	36.1791	375.704	18.7023	0.4	0.0874625	trn_val
I31	I31	T0	F	24.9752	Central	35.4047	10.4295	10.4295	tst_ctrl_019		GSM7468940	1697.49	197.33	59.9032	23.7269	14.5408	81.7378	0.00937482	191.576	1.34862	0.0294602	251.752	1224.36	67.0722	0.819212	8.81189	1.59551	0.23265	34.3483	77.624	848.544	0.535222	235.473	7.29201	32.2489	0.8	0.020532	0.24525	19.8786	401.63	1.08771	0.0439776	0.0842655	trn_val
I40	I40	T0	M	23.3242	Central	31.6814	8.35721	8.35721	tst_ctrl_020			3039.64	210.831	178.807	26.5361	53.0452	195.832	1.45334	258.172	33.98	2.60696	35.4703	2171.77	29.294	3.47295	7.70726	2.14964	2.17043	12.9212	100.866	1313.57	0.521391	165.6	42.4533	19.2846	33.8487	0.533822	0.0394496	74.7255	779.82	14.6122	7.90898	8.27055	trn_val
I50	I50	T0	F	22.5412	Central	29.9411	7.39994	7.39994	tst_ctrl_021			531.493	183.373	84.3471	12.8224	4.44239	136.965	13.2146	149.731	3.75676	1.24577	217.684	4211.36	6.00962	1.20347	6.33216	1.26093	10.3575	16.8594	58.7008	1074.75	0.381275	27.1315	7.99556	4.26531	15.2743	0.381468	0.0394496	17.113	413.718	9.70371	2.54765	0.0397675	trn_val
I8	I8	T0	F	24.4906	Central	28.7446	4.25402	4.25402	tst_ctrl_022		GSM7469122	1932.86	217.482	388.617	25.1486	18.0676	80.2699	4.53306	113.792	4.19261	8.571	247.05	2715.47	55.9039	4.898	7.86811	3.40391	31.8736	22.0417	45.8486	887.557	0.787107	203.01	48.3827	25.0607	37.238	0.020532	26.8854	48.1083	695.559	24.3866	43.0456	3.41753	trn_val
I8 (2)	I8	T2	F	26.4345	Central	36.8754	10.4409	10.4409	tst_ctrl_023			1451.7	367.371	314.068	25.1104	24.9834	94.188	4.22743	83.3352	14.8752	4.13917	478.264	10988.1	87.0671	3.00152	5.64403	2.14964	102.48	54.3803	36.6213	623.244	1.44522	246.625	51.6089	54.4808	30.6119	1.08696	27.9105	117.879	648.556	36.2315	11.896	13.6081	tst
I88	I88	T0	F	24.2223	Central	26.3695	2.1472	2.1472	tst_ctrl_024			391.874	373.921	196.854	7.00486	0.0242184	29.4167	0.00121366	271.634	40.1117	0.0854916	1077.57	23644.9	1.6	0.123892	0.0195801	0.000726411	0.107386	0.205741	27.5159	162.516	0.0339841	8	0.879292	2	0.667473	0.00494738	0.380775	0.301228	603.977	1.2	1.09002	5.80439	trn_val
I97	I97	T0	F	37.7859	Central	34.4368	-3.34909	3.34909	tst_ctrl_025			2214.34	1.34946	3938.47	35.7551	0.0242184	98.7012	0.00121366	512.863	92.9669	0.0213729	5868.37	25104	1.6	0.030973	0.0195801	0.976871	0.107386	0.205741	43.7295	296.728	0.0339841	116.651	0.879292	2	0.667473	0.00494738	0.380775	0.301228	737.32	1.2	0.100565	19.6847	trn_val
L1	L1	T0	M	92.1716	Central	88.9222	-3.24939	3.24939	tst_ctrl_026		GSM7469125	5114.88	560.809	192.784	23.3014	57.9852	284.166	35.7722	244.861	7.35417	10.6495	239.048	4082.5	15.5318	6.46057	16.3357	15.8863	6.0115	47.1161	111.661	7863.78	4.48861	210.905	57.0949	20.5655	22.3868	3.63755	223.399	88.7282	928.307	67.1204	22.9702	3.90686	trn_val
L12	L12	T0	M	94.1703	Central	90.1213	-4.04905	4.04905	tst_ctrl_027		GSM7469129	4857.36	90.8199	328.003	28.4416	12.1095	1324.35	13.2397	305.459	29.3172	3.25531	523.182	13923.6	13.7132	3.77108	9.19889	3.33377	4.40783	61.5411	118.604	8823.04	7.92864	115.179	20.6841	16.9863	17.1359	1.14005	243.668	39.9768	322.586	44.4276	3.77966	4.25114	trn_val
L17	L17	T0	F	85.7074	Central	89.2489	3.54144	3.54144	tst_ctrl_028		GSM7469131	2216.42	2535.53	521.927	44.6283	82.7264	1828.76	20.573	403.567	128.306	57.8882	839.971	11220.2	133.294	25.3639	23.9346	17.284	68.9427	124.347	80.8913	8100.6	7.85865	171.384	144.659	41.3166	80.6453	5.59596	424.51	240.236	670.154	60.3259	54.7662	18.8823	trn_val
L22	L22	T0	F	91.5556	Central	78.2781	-13.2775	13.2775	tst_ctrl_029		GSM7469085	2680.96	26339	6158.76	165.061	321.84	126.88	317.047	133.909	1228.83	909.97	788.004	11505.1	262.044	2814.59	836.451	14.6875	37.0029	1768.63	50.1417	10589.5	156.792	269.294	2901.84	194.955	848.622	261.895	8792.71	5188.23	997.356	1822.21	1615.54	240.997	trn_val
L24	L24	T0	F	101.53	Central	97.0062	-4.52364	4.52364	tst_ctrl_030		GSM7469133	1753.46	221.167	180.566	99.2401	25.6062	399.498	9.44511	129.678	45.9994	2.82125	440.58	7466.26	20.5528	3.06876	7.11952	6.04509	6.29157	51.8491	63.4133	18804.4	1.97487	153.114	32.6803	16.9863	21.791	1.78087	55.8808	52.9895	426.843	19.633	6.49521	0.0609453	trn_val
L42	L42	T0	F	86.6493	Central	83.7335	-2.91579	2.91579	tst_ctrl_031			1207.46	290.82	57.1793	16.5412	14.6474	279.163	24.0802	247.152	20.3699	0.0696114	440.556	4692.72	10.9056	0.482913	9.04592	1.25166	3.75991	23.3412	47.7882	4668.94	0.00384198	114.899	1.64465	6.04807	6.50543	0.078461	71.9811	19.6505	1036.5	8.81268	0.944935	0.236315	trn_val
L46	L46	T0	M	85.3597	Central	85.33	-0.0297623	0.0297623	tst_ctrl_032			6244.18	799.588	191.439	5.89721	46.2018	2176.07	26.3083	226.215	4.4003	5.02468	222.265	2251.48	10.9056	1.93396	13.6975	2.91985	28.2983	48.8362	93.987	11828	2.4013	169.305	38.6739	14.4153	23.164	0.974182	83.5417	122.672	1465.68	26.5747	7.1246	4.79623	trn_val
L8	L-8	T0	M	94.1265	Central	91.149	-2.97752	2.97752	tst_ctrl_033		GSM7469053	2754.26	29.2342	67.674	16.0467	6.02992	89.4475	13.6169	211.234	38.6679	0.140466	535.943	10673.1	1.2307	5.46888	8.69706	1.63076	1.93852	21.5099	220.648	7961.06	2.05394	94.8708	38.9322	13.7752	9.80039	1.14005	69.8286	10.637	389.851	0.310881	3.77966	6.82195	tst
S14	S-14	T0	M	27.94	Central	22.5444	-5.39557	5.39557	tst_ctrl_034		GSM7469061	962.593	76.3885	183.594	23.0349	54.6976	211.313	12.4083	255.228	26.9377	3.19123	291.001	1869.36	49.8762	3.46463	14.6827	1.85791	648.602	23.7504	56.1685	676.379	0.0173212	64.5246	47.6325	18.4587	26.7804	0.0204601	1.55829	50.8784	767.839	38.458	5.69862	2.71846	trn_val
S2	S2	T0	M	29.3777	Central	30.8363	1.45858	1.45858	tst_ctrl_035			1944.62	392.467	298.111	20.1243	20.2382	252.029	22.761	185.082	4.52074	2.42625	191.354	4199.13	89.631	3.23755	15.5935	1.45464	10.5988	45.4261	56.3399	1621.65	0.662241	159.787	32.5793	33.8287	23.5649	0.786106	16.9623	44.16	784.902	26.551	4.07895	0.789176	trn_val
S25	S25	T0	M	40.4717	Central	38.6492	-1.82249	1.82249	tst_ctrl_036			2652.92	169.435	205.769	29.6688	19.4246	348.553	9.71197	266.748	75.2291	1.59476	1170.99	29193.4	36.7609	5.1064	7.36362	3.49265	3.18767	38.1627	39.8448	1260.33	0.591736	83.397	29.0673	17.1454	10.1889	1.68456	35.3803	51.998	691.862	33.5181	2.54765	1.80766	trn_val
S33	S33	T0	F	33.3641	Central	25.7031	-7.66108	7.66108	tst_ctrl_037			2571.04	367.371	160.246	13.7941	11.0094	60.1348	9.58196	114.949	5.75181	94.5438	148.222	2062.87	55.2157	13.0071	7.70726	1.45464	6.32021	19.444	40.5427	288.048	1.87624	203.39	48.6219	25.4814	22.2925	0.685396	27.9105	71.0053	700.549	22.2143	5.57211	11.4978	tst
TD14 before	TD14	T0	M	37.7002	Central	52.3401	14.6399	14.6399	tst_ctrl_038			903.363	168.108	1362.91	19.3349	28.2566	413.011	13.813	350.171	62.2093	1.90183	2420.85	21729.6	30.9287	4.91327	7.70026	3.45868	3.75991	34.4908	99.7003	2666.68	0.530646	132.643	22.4694	23.9639	19.305	1.21043	56.4397	67.3682	2154.24	37.7677	2.78271	8.21639	trn_val
TD19 before	TD19	T0	F	32.9555	Central	32.5418	-0.413731	0.413731	tst_ctrl_039			421.245	331.052	163.367	24.7231	30.0188	170.555	23.6312	195.336	172.416	2.72747	2069.24	14484.8	45.6927	3.82107	9.71547	1.25166	4.46948	28.5113	49.0736	955.046	0.470952	143.696	34.8058	25.2501	26.6983	2.31875	24.6816	63.0773	1545.84	33.3817	3.67119	14.5225	tst
Ch-21	Ch-21	T0	M	60.61	Yakutia	41.9624	-18.6476	18.6476			GSM7469154	234.806	9.695	473.574	20.1945	8.05772	138.337	6.35049	51.1684	52.5188	1.81494	1173.53	11333.9	1.6	3.17511	3.18642	1.07181	0.32	6.61773	13.8077	578.509	0.0358624	77.0049	16.0068	8.01691	7.894	0.02046	5.41192	11.236	458.627	1.2	0.4	0.32	trn_val
Ch-14	Ch-14	T0	F	91.17	Yakutia	89.0359	-2.13413	2.13413			GSM7469149	845.503	123.425	911.71	45.1333	39.8533	3827.85	12.7451	166.415	248.984	31.0803	483.108	10956	90.9334	42.7265	25.6903	4.13569	5.22002	44.672	60.5016	19048.1	41.3025	256.163	237.13	16.4597	33.376	1.92021	196.046	191.106	418.816	172.879	54.9245	7.66105	trn_val
T-88	T-88	T0	F	94.58	Yakutia	83.6787	-10.9013	10.9013			GSM7469098	956.202	76.3885	1740.84	22.2986	64.2151	848.645	12.0698	347.618	362.96	6.5012	1622.8	20731.6	98.2195	3.46462	13.5574	5.33593	6.00883	45.9403	63.1971	12117.8	5.67802	185.387	81.8662	20.2751	16.6389	7.07139	31.8	115.986	1744.49	29.0014	3.86866	12.2222	trn_val
CHU-GVG	CHU-GVG	T0	M	61.2959	Yakutia	50.82	-10.4759	10.4759				167.536	38.78	743.736	14.6706	51.2818	107.791	7.84711	52.7518	144.452	3.38698	1196.04	13138.3	1.6	3.7552	5.18796	1.23286	3.04377	5.04968	37.8645	650.561	0.0358624	77.0049	16.0068	8.01691	11.2851	1.19247	5.41192	50.8784	173.387	9.94071	1.82702	7.25619	tst
TCh-8	TCh-8	T0	F	68.7671	Yakutia	66.9281	-1.83904	1.83904				727.579	137.764	2582.22	52.3284	40.3902	614.308	37.1704	433.727	142.067	7.27606	1911.3	21506.8	179.925	10.9381	15.7963	4.49116	14.3382	44.672	43.9842	831.585	5.21415	178.71	69.4176	48.2582	39.9263	4.31008	39.5436	122.044	978.146	64.1114	16.5303	45.1803	tst
MEG-ANI	MEG-ANI	T0	M	55.4	Yakutia	42.7857	-12.6143	12.6143			GSM7469039	1035.47	9.695	509.686	31.4059	37.9697	65.4514	3.96662	211.381	125.654	2.9953	566.521	14917	1.6	3.7552	3.86929	3.92125	1.28191	16.8575	57.8927	888.182	0.0358624	88.2567	2	8.01691	5.79785	0.372167	5.41192	11.236	477.156	1.2	1.82702	6.84256	trn_val
Ch-25	Ch-25	T0	M	67.45	Yakutia	55.9005	-11.5495	11.5495			GSM7469158	436.282	9.695	3424.2	35.5302	68.8761	223.46	3.96662	393.557	70.2124	2.20945	1638.04	21841.6	29.2815	5.51745	8.30695	1.70399	1.28191	16.8575	97.7308	636.651	1.0949	88.2567	38.9479	14.2006	16.6389	0.372167	23.7876	32.3344	504.205	21.3852	1.82702	19.8009	trn_val
TK-3	TK-3	T0	M	77.29	Yakutia	78.2491	0.959137	0.959137			GSM7469099	3651.53	9.695	743.736	53.8099	64.3449	436.048	7.47829	323.168	48.1483	4.16836	1767.52	12026.2	90.9334	5.51745	7.39178	3.77776	1.96869	31.758	9.18041	2333.97	3.29358	191.911	38.9479	14.2006	18.9341	0.137591	5.41192	50.8784	600.631	8.31502	1.82702	0.32	trn_val
TCh-2	TCh-2	T0	F	93.27	Yakutia	84.1332	-9.13675	9.13675			GSM7469000	1910.55	108.519	2806.59	33.8171	42.5318	515.651	16.6749	302.346	310.642	11.5223	2765.13	19287.9	218.054	15.2479	14.1216	2.31267	6.202	49.0957	328.931	2584.53	4.62649	222.604	103.902	36.0033	30.192	4.10367	47.0852	39.947	815.129	40.7303	17.9344	20.6597	trn_val
T-60	T-60	T0	F	63.5616	Yakutia	63.1044	-0.457275	0.457275				424.166	9.695	4472.01	34.4506	185.379	227.035	8.57546	276.868	97.4105	2.9953	2552.73	22426	29.2815	6.11093	3.86929	0.391185	1.96869	22.3905	71.4901	1034.71	2.00686	77.0049	34.1448	14.2006	18.9341	1.44154	5.41192	32.3344	763.973	13.016	3.86866	0.32	trn_val
KAN-EAN	KAN-EAN	T0	F	70.73	Yakutia	59.3308	-11.3992	11.3992			GSM7469038	1553.95	9.695	2985.01	22.914	41.4621	25.6735	23.1867	392.242	162.143	6.11332	1817.44	23532.2	1.6	29.1329	17.4472	4.42025	181.596	11.1256	150.989	1412.17	0.372823	142.453	90.5026	11.5265	18.9341	0.663654	58.1049	122.044	408.62	23.9881	27.241	8.83098	trn_val
T-53	T-53	T0	F	78.16	Yakutia	60.6761	-17.4839	17.4839			GSM7469065	547.692	9.695	509.686	35.2254	29.5224	172.358	28.6588	299.148	48.7326	4.75297	1072.84	13090.1	1.6	5.51745	5.8291	4.34925	15.051	16.8575	40.9958	962.637	2.98046	108.31	43.4202	16.4597	21.0657	0.137591	5.41192	28.3998	488.691	33.8107	15.1012	0.34985	trn_val
T-69	T-69	T0	F	42.9863	Yakutia	34.5035	-8.48277	8.48277				721.48	38.78	613.503	29.3424	4.47938	80.9968	9.2926	235.24	44.6307	2.20945	913.139	11430.8	16.4929	3.7552	4.53542	0.569298	3.51673	5.04968	38.6623	322.172	0.0358624	64.5246	47.6326	14.2006	14.1234	0.372167	5.41192	28.3998	624.38	2.75991	5.69862	36.3979	tst
Ch-9	Ch-9	T0	F	92.23	Yakutia	87.5413	-4.68874	4.68874			GSM7469030	832.881	9.695	253.976	46.1202	141.222	1169.58	1.74407	160.004	31.5165	6.88877	380.768	11314	1.6	4.92679	2.48189	0.391185	95.4377	58.4429	46.8527	10913.2	46.2712	108.31	2	2	7.894	0.137591	183.662	1.55774	135.006	6.60697	0.4	0.32	tst
T-74	T-74	T0	M	29.87	Yakutia	36.7703	6.90032	6.90032			GSM7469019	321.629	9.695	318.488	29.3424	21.2683	164.462	3.54581	177.781	16.8618	1.41902	747.519	15012.9	29.2815	2.59963	7.6985	0.569298	4.60633	11.1256	61.4074	375.568	0.0358624	77.0049	23.0029	8.01691	7.894	0.372167	5.41192	28.3998	169.321	9.94071	0.4	0.32	tst
T-40	T-40	T0	F	39.2548	Yakutia	31.362	-7.8928	7.8928				649.384	9.695	231.305	14.8647	29.1086	60.1703	2.21809	102.292	15.5598	0.620821	566.807	7901.25	29.2815	0.912912	0.963265	1.23286	15.7655	16.8575	33.7004	119.533	0.0358624	142.453	2	19.3864	0.8	0.02046	5.41192	11.236	287.021	29.0014	0.4	0.32	tst
T-38	T-38	T0	F	49.35	Yakutia	39.4278	-9.92224	9.92224			GSM7469064	788.01	165.094	638.557	31.8356	30.8982	135.204	24.3877	297.941	33.3297	9.20893	644.878	8611.85	493.928	6.707	12.9901	4.20697	60.8281	37.6257	54.5744	584.658	1.31406	256.163	87.6804	78.6133	40.612	3.26024	5.41192	57.9166	495.821	42.9721	21.3518	0.34985	trn_val
T-77	T-77	T0	M	42.02	Yakutia	35.0134	-7.00659	7.00659			GSM7469068	666.666	9.695	473.574	23.6298	57.1845	206.999	16.9943	142.428	123.97	1.41902	85.6244	18820.3	1.6	2.59963	7.08327	0.908065	0.32	12.5825	28.9302	514.774	0.0358624	50.1522	2	21.9544	7.894	0.02046	5.41192	1.55774	540.701	4.78163	0.4	0.32	trn_val
YKT-SAN	YKT-SAN	T0	M	45.12	Yakutia	37.5383	-7.58168	7.58168			GSM7469045	1023.78	9.695	621.89	54.1494	84.4279	185.284	41.7069	225.757	122.988	4.94761	2500.76	25016.5	1.6	2.02966	3.86929	1.23286	3.04377	19.6442	62.1566	818.243	1.73538	57.6399	2	9.92848	3.02444	0.02046	5.41192	11.236	497.705	23.9881	0.4	5.53769	trn_val
T-80	T-80	T0	F	89.72	Yakutia	84.0482	-5.67176	5.67176			GSM7469021	1844.12	9.695	1084.22	39.4006	28.4176	840.595	13.746	143.869	133.79	3.77797	1818.64	20885.3	105.299	4.92679	7.6985	5.89365	6.77395	57.8248	70.2381	2793.96	2.40355	150.157	28.8977	40.0804	26.7804	1.68368	5.41192	91.0902	537.095	47.3734	3.86866	33.3223	trn_val
T-23	T-23	T0	M	59.7425	Yakutia	69.7507	10.0082	10.0082				1848.04	227.894	1488.48	41.5133	54.1731	99.2161	13.4139	317.163	13.2483	7.27606	221.494	2390.12	49.8762	9.72	66.6069	8.22897	548.75	18.2564	104.287	1318.26	4.02845	64.5246	81.8662	26.4197	60.8072	0.372167	5.41192	115.986	215.945	21.3852	128.485	19.2219	trn_val
YAK-AEL	YAK-AEL	T0	F	54.9534	Yakutia	72.6928	17.7394	17.7394				862.78	76.3885	3827.26	56.233	121.191	854.729	22.8848	149.402	58.3078	5.33656	2209.65	23294.8	83.4098	4.33925	4.53542	1.23286	13.6266	45.9403	40.6128	2155.11	0.0358624	98.6231	38.9479	26.4197	21.0657	2.60432	5.41192	43.6479	652.035	14.4867	5.69862	10.1274	trn_val
T-33	T-33	T0	F	50.27	Yakutia	35.1126	-15.1574	15.1574			GSM7469063	1938.67	9.695	596.616	21.793	49.1717	149.431	24.6863	249.935	26.0129	1.41902	611.193	7264.47	49.8762	2.59963	11.2666	1.07181	0.32	21.022	75.3144	571.872	0.0358624	117.454	2	26.4197	11.2851	0.137591	6.23317	36.1791	709.631	21.3852	0.4	0.32	tst
T-34	T-34	T0	F	66.9096	Yakutia	74.9752	8.06558	8.06558				411.57	191.015	1160.33	11.5899	28.1408	177.88	21.0576	114.575	75.0567	12.2922	933.22	10365.9	1.6	7.30544	10.0975	3.05303	11.8497	284.85	51.135	2319.1	2.79022	70.9486	55.4567	8.01691	24.9682	1.92021	5.41192	68.1803	919.264	38.458	45.3407	3.29813	trn_val
TK-1	TK-1	T0	F	80.6521	Yakutia	81.7562	1.10414	1.10414				1420.12	58.5939	2235.98	18.4476	8.37278	2259.78	11.0436	236.024	68.3557	3.77797	3051.89	21875.5	105.299	3.7552	6.46046	2.90639	23.0728	50.9788	64.9594	4198.88	0.944548	126.148	38.9479	25.0093	24.9682	2.03668	5.41192	32.3344	375.631	13.016	7.41264	83.386	tst
VVIL-GAN	VVIL-GAN	T0	F	54.011	Yakutia	59.4254	5.4144	5.4144				1054.61	9.695	318.488	62.9095	93.7492	127.35	14.4059	199.535	46.978	2.60284	643.183	7234.6	1.6	0.912912	7.08327	4.63273	0.32	25.1023	59.5881	2613.93	2.53344	64.5246	2	2	0.8	0.02046	5.41192	20.1817	1201.79	2.75991	0.4	0.32	trn_val
Ch-43	Ch-43	T0	F	97.77	Yakutia	83.8061	-13.9639	13.9639			GSM7469034	167.536	9.695	1334.23	41.0611	53.6482	540.735	14.7338	618.164	241.263	0.620821	2074.08	18129.7	16.4929	5.81386	8.90925	2.61108	2.53528	71.8839	297.907	8147.57	1.80386	98.6231	2	8.01691	3.02444	1.19247	47.0852	84.67	956.532	36.1526	0.4	28.5023	tst
T-42	T-42	T0	F	43.41	Yakutia	61.0025	17.5925	17.5925			GSM7469012	1961.78	76.3885	318.488	20.1945	16.8066	604.7	10.3498	129.673	1.035	3.77797	329.168	6459.31	16.4929	2.59963	8.30695	1.07181	11.8497	15.4466	34.983	1872.2	0.0358624	108.31	38.9479	12.9309	28.5184	0.372167	5.41192	36.1791	169.611	31.4285	7.41264	0.32	tst
Ch-3	Ch-3	T0	F	89.87	Yakutia	89.2535	-0.616455	0.616455			GSM7469101	1412.18	76.3885	970.298	61.0694	18.8349	405.442	20.4423	468.555	94.1686	10.9444	1816.24	20796.3	196.617	12.1625	11.2666	3.77776	5.01793	53.4786	40.9958	7381.26	25.3871	231.285	111.465	42.4712	28.5184	4.92046	23.7876	103.681	1088.76	51.6771	10.624	23.0368	tst
T-51	T-51	T0	F	45.95	Yakutia	46.7507	0.800694	0.800694			GSM7469091	1062.15	108.519	743.736	34.7627	214.918	162.093	34.5155	70.9138	155.4	5.33656	1195.48	17894.9	108.769	5.51745	8.30695	5.05553	64.4411	18.2564	96.7782	1037.31	0.0358624	108.31	28.8977	27.768	44.5834	2.60432	23.7876	97.4248	672.355	31.4285	17.9344	0.32	trn_val
KVN-0505	KVN-0505	T0	F	61.3507	Yakutia	44.5174	-16.8333	16.8333				430.281	9.695	679.627	28.2984	22.262	193.415	15.7098	221.641	53.0996	3.19123	799.278	13194.7	16.4929	2.59963	3.18642	2.83283	14.1602	22.3905	35.4038	976.14	0.0358624	50.1522	16.0068	11.5265	18.9341	1.19247	5.41192	28.3998	883.535	22.6958	1.82702	9.02028	tst
Ch-35	Ch-35	T0	M	66.2137	Yakutia	73.0846	6.87095	6.87095				1410.85	38.78	1987.63	67.8095	53.9107	948.474	19.5131	198.309	222.882	9.5949	3342.02	22824.6	207.444	11.5496	13.5574	5.33593	5.61796	48.4663	57.1126	2533.01	0.0358624	191.911	93.2733	33.2566	31.8091	8.75833	39.5436	78.1552	402.04	36.1526	13.6437	20.2317	trn_val
CHU-SMM	CHU-SMM	T0	M	86.89	Yakutia	76.6007	-10.2893	10.2893			GSM7469037	293.114	9.695	1160.33	31.8356	29.5224	3117.26	44.8193	183.134	102.62	0.620821	627.911	8260.73	1.6	1.18836	10.0975	6.72361	1.96869	38.2715	55.534	7386.83	1.45671	32.175	2	11.5265	0.8	0.137591	54.4659	1.55774	519.741	27.7693	0.4	11.1923	trn_val
T-84	T-84	T0	M	44.4137	Yakutia	49.7679	5.35421	5.35421				715.312	137.764	3667.76	71.7875	43.8658	183.126	17.7882	454.906	273.542	7.27606	3327.88	28076.9	202.059	8.50883	11.2666	2.23752	10.4243	64.588	202.609	1207.43	0.372823	266.732	75.7945	49.103	24.0305	4.10367	96.507	43.6479	1048.86	29.0014	29.7729	6.63215	trn_val
T-78	T-78	T0	F	63.2932	Yakutia	62.7425	-0.550632	0.550632				774.171	108.519	276.012	39.4685	37.6999	269.314	3.54581	195.915	149.223	1.41902	1508.74	13813	29.2815	2.59963	2.83727	2.75909	8.9863	22.3905	41.3766	2614.82	0.710481	77.0049	47.6326	18.4587	14.1234	0.934395	5.41192	43.6479	850.348	9.94071	3.86866	765.699	trn_val
Ch-6	Ch-6	T0	F	51.3562	Yakutia	46.3312	-5.02497	5.02497				398.437	9.695	4167.28	23.7468	19.1227	163.218	3.96662	274.223	254.57	2.9953	3862.36	25594.6	101.783	6.40865	1.74713	1.07181	1.96869	25.1023	60.5016	602.087	0.867807	108.31	28.8977	23.5257	23.069	3.04417	5.41192	28.3998	809.86	21.3852	0.4	7.45966	tst
T-7	T-7	T0	F	62.87	Yakutia	43.3217	-19.5483	19.5483			GSM7469007	303.022	9.695	207.892	35.0719	27.0309	254.221	18.8892	263.704	0.526594	0.215518	268.798	4609.1	1.6	2.59963	7.6985	0.908065	0.32	23.7504	93.8946	1940.24	1.73538	32.175	2	2	34.8978	0.137591	5.41192	1.55774	594.292	6.60697	0.4	0.32	trn_val
TCh-4	TCh-4	T0	M	86.32	Yakutia	70.1932	-16.1268	16.1268			GSM7469002	1442.36	262.913	727.881	78.0696	12.065	244.394	11.3876	256.55	62.3382	5.72512	1711.1	20194.6	58.9366	9.72	15.5189	2.61108	3.51673	36.9786	79.5663	1626.08	7.60176	204.545	75.7945	23.5257	26.7804	3.68578	164.877	71.5345	614.201	31.4285	12.1532	11.5391	trn_val
T-90	T-90	T0	M	89.96	Yakutia	84.5975	-5.3625	5.3625			GSM7469070	303.022	9.695	379.009	45.3676	92.2193	532.436	16.3543	238.556	263.325	2.20945	1204.77	15669	29.2815	4.33925	9.50594	1.85791	0.32	31.758	36.6474	4400.64	2.00686	108.31	28.8977	11.5265	7.894	0.934395	186.768	43.6479	836.414	15.9216	0.4	12.2222	trn_val
Ch-7	Ch-7	T0	F	96.61	Yakutia	88.811	-7.79904	7.79904			GSM7469072	1385.31	76.3885	743.736	47.141	39.8533	237.322	13.4139	209.554	262.319	5.72512	1068.93	19795.9	105.299	5.22175	6.46046	6.44776	5.81419	31.0994	61.5576	11067.7	10.5496	157.61	47.6326	18.4587	23.069	3.58016	23.7876	71.5345	637.854	42.9721	9.04787	8.64017	trn_val
T-4	T-4	T0	M	30.92	Yakutia	31.164	0.244001	0.244001			GSM7469006	260.262	215.833	359.206	20.4702	39.1815	154.95	31.9675	157.833	44.7777	3.77797	455.749	7060.93	49.8762	3.7552	1.74713	3.27185	89.7768	12.5825	89.7375	371.373	0.0358624	77.0049	28.8977	16.4597	25.8843	0.372167	5.41192	50.8784	506.976	15.9216	12.1532	2.08224	trn_val
Ch-24	Ch-24	T0	M	66.44	Yakutia	78.0368	11.5968	11.5968			GSM7469108	204.931	76.3885	3075.44	77.1489	164.719	625.125	8.57546	822.159	125.654	8.82278	3054.8	25534.5	115.582	7.30544	14.1216	4.63273	9.70754	36.9786	88.2486	3776.56	7.267	171.866	69.4176	26.4197	29.3627	3.68578	96.507	57.9166	897.676	66.1247	17.9344	0.32	trn_val
YAK-CHIA	YAK-CHIA	T0	F	57.94	Yakutia	61.1493	3.20926	3.20926			GSM7469120	642.301	38.78	5466.12	25.5421	69.9094	212.063	4.37929	166.289	623.936	3.38698	3080.33	26842.4	75.6087	6.707	6.46046	1.07181	1.96869	27.7841	50.296	1030.82	2.66231	50.1522	28.8977	14.2006	16.6389	3.68578	5.41192	11.236	386.815	20.0547	0.4	32.6989	trn_val
Ch-10	Ch-10	T0	M	93.7	Yakutia	77.2034	-16.4966	16.4966			GSM7469103	1035.47	9.695	911.71	26.391	16.0762	136.449	20.1334	209.676	115.268	1.61718	1209.56	13672.1	16.4929	4.92679	3.86929	4.20697	0.32	11.1256	93.8946	2281.11	2.27256	88.2567	2	11.5265	11.2851	2.15207	5.41192	43.6479	471.801	6.60697	0.4	7.66105	trn_val
T-27	T-27	T0	F	68.7753	Yakutia	82.2529	13.4776	13.4776				1575.19	2196.78	4648.16	82.8775	98.2069	514.51	38.9682	269.173	116.251	72.1498	658.429	6778.09	998.863	44.69	136.922	6.37867	98.3409	312.077	103.129	2811.15	20.38	1019.1	494.351	184.15	224.14	12.5301	713.263	1118.56	543.761	486.084	335.567	39.7711	trn_val
T-16	T-16	T0	F	70.6082	Yakutia	64.753	-5.85518	5.85518				321.629	38.78	455.183	18.1389	29.5224	174.759	16.6749	284.387	13.5814	4.16836	585.051	9134.5	16.4929	8.50883	2.48189	2.31267	6.77395	21.022	27.2206	1518.69	1.87192	108.31	28.8977	14.2006	21.0657	0.372167	5.41192	28.3998	182.483	15.9216	9.04787	2.71846	trn_val
T-45	T-45	T0	F	57.2795	Yakutia	65.1773	7.89788	7.89788				529.713	9.695	455.183	36.3545	44.6647	141.63	13.746	327.725	63.7738	2.60284	918.717	9059.39	49.8762	4.33925	0.400029	4.20697	12.5605	17.5584	22.4392	1797.51	1.31406	77.0049	38.9479	16.4597	23.069	0.137591	5.41192	71.5345	373.106	42.9721	10.624	20.8017	trn_val
T-72	T-72	T0	F	44.4986	Yakutia	39.5426	-4.95607	4.95607				2259.68	9.695	527.434	20.742	48.1141	245.713	32.5367	243.917	78.0414	1.81494	967.251	14780.3	1.6	1.46661	7.6985	0.740927	5.61796	27.7841	16.8013	751.023	2.40355	77.0049	28.8977	8.01691	11.2851	0.137591	5.41192	36.1791	1120.85	38.458	5.69862	0.32	trn_val
T-47	T-47	T0	M	58.23	Yakutia	65.0142	6.78421	6.78421			GSM7469015	801.543	9.695	719.912	51.4175	11.4594	204.77	14.7338	269.654	137.998	2.01235	1163.13	12024.5	40.109	3.17511	0.400029	0.569298	0.32	16.8575	66.6959	1817.13	1.45671	77.0049	16.0068	11.5265	7.894	0.663654	23.7876	20.1817	723.585	13.016	0.4	0.32	trn_val
T-73	T-73	T0	F	39.98	Yakutia	34.1028	-5.8772	5.8772			GSM7469018	260.262	9.695	379.009	22.5469	0.16	90.2654	7.84711	129.74	21.0182	0.215518	898.08	12310.2	1.6	2.02966	3.86929	0.740927	3.96536	5.04968	49.6188	256.976	0.0358624	64.5246	2	11.5265	11.2851	0.137591	5.41192	36.1791	355.628	6.60697	1.82702	7.05053	trn_val
T-55	T-55	T0	F	61.337	Yakutia	64.4164	3.07944	3.07944				447.965	165.094	2258.11	71.2132	54.0419	151.229	16.9943	503.286	58.7404	6.11332	2296.44	19982.6	58.9366	9.72	10.3915	1.70399	4.81346	18.2564	86.4961	1438.91	1.73538	117.454	75.7945	25.0093	28.5184	2.60432	5.41192	43.6479	589.363	26.5237	13.6437	6.63215	trn_val
T-95	T-95	T0	F	85.11	Yakutia	80.927	-4.18298	4.18298			GSM7469027	167.536	9.695	339.044	15.4314	1.06267	200.008	14.0767	226.18	22.2778	5.72512	606.369	7885.9	1.6	4.33925	4.53542	1.85791	0.32	1.05176	50.9678	3967.3	0.372823	32.175	55.4567	2	18.9341	0.137591	5.41192	50.8784	407.837	1.2	23.3482	0.32	trn_val
T-2	T-2	T0	M	51.88	Yakutia	51.126	-0.754044	0.754044			GSM7469005	1348.02	38.78	4830.83	27.81	307.78	164.073	11.3876	195.485	206.424	15.3679	3217.17	25609.6	105.299	8.50883	8.30695	5.33593	5.61796	22.3905	56.3265	715.688	1.73538	126.148	38.9479	20.2751	24.9682	0.934395	5.41192	71.5345	877.254	18.7023	15.1012	0.32	trn_val
Ch-12	Ch-12	T0	M	90.09	Yakutia	81.7154	-8.37458	8.37458			GSM7469148	1826.36	9.695	207.892	26.907	91.3264	1024.75	9.64734	184.561	4.01222	0.215518	628.477	7541.61	1.6	3.17511	0.400029	3.05303	0.32	26.4468	45.0729	8463.48	0.372823	77.0049	2	2	3.02444	0.137591	5.41192	71.5345	803.394	6.60697	0.4	12.8921	trn_val
T-59	T-59	T0	M	61.44	Yakutia	49.9441	-11.4959	11.4959			GSM7469144	556.396	9.695	1301.38	61.3661	83.148	176.338	13.0802	297.7	191.718	2.9953	2178.02	24368.3	58.9366	3.46462	3.86929	1.70399	0.817181	21.022	56.3265	925.063	2.27256	112.943	28.8977	21.9544	16.6389	1.68368	5.41192	43.6479	735.878	18.7023	0.4	0.32	trn_val
T-58	T-58	T0	F	70.1644	Yakutia	86.8392	16.6748	16.6748				1553.95	76.3885	3283.2	41.0611	160.648	825.095	22.2787	256.31	260.596	5.33656	2472.96	25219.3	83.4098	6.707	7.6985	8.16092	20.1076	35.681	21.8646	4397.5	9.03408	150.157	34.1448	25.0093	30.192	2.37994	5.41192	43.6479	452.207	51.6771	56.5789	0.32	trn_val
Ch-22	Ch-22	T0	F	35	Yakutia	36.2281	1.2281	1.2281			GSM7469107	355.045	9.695	527.434	15.0561	20.4128	97.9836	8.93535	170.388	33.3297	1.02127	988.738	12055.9	1.6	3.17511	3.86929	0.740927	0.32	3.42852	61.1063	292.334	0.546543	64.5246	16.0068	2	14.1234	0.372167	5.41192	11.236	413.368	9.94071	0.4	0.32	trn_val
T-21	T-21	T0	M	27.2575	Yakutia	30.1756	2.91805	2.91805				282.733	9.695	102.742	9.95818	46.7897	80.3866	0.24	196.713	0.64	0.419051	348.002	5812.38	1.6	0.912912	1.74713	5.89365	0.32	1.05176	40.6128	168.254	1.24176	32.175	2	2	3.02444	0.137591	5.41192	1.55774	418.364	2.75991	0.4	0.32	trn_val
T-81	T-81	T0	F	67.1315	Yakutia	50.0858	-17.0457	17.0457				2132.18	38.78	231.305	34.0562	40.3902	69.7991	6.15904	85.5565	60.6129	2.20945	1048.51	11931.9	1.6	0.912912	8.90925	1.07181	99.9751	3.42852	20.073	1511.06	0.0358624	50.1522	16.0068	16.4597	7.894	0.137591	5.41192	50.8784	462.051	31.4285	0.4	13.2225	tst
T-92	T-92	T0	M	27.36	Yakutia	26.3145	-1.04553	1.04553			GSM7469025	4	9.695	71.1464	10.5322	34.4499	41.4217	7.10608	204.552	6.28913	0.215518	210.393	3632.48	1.6	0.137108	4.20423	6.58578	0.32	3.42852	34.5589	526.878	0.0358624	32.175	2	2	0.8	0.137591	5.41192	1.55774	361.459	1.2	0.4	0.32	trn_val
MEG-SVZ	MEG-SVZ	T0	F	76.06	Yakutia	56.4946	-19.5654	19.5654			GSM7469040	715.312	9.695	1392.72	42.5276	52.5974	232.006	5.57788	331.862	101.494	1.61718	974.505	12493.6	150.647	3.7552	7.08327	2.61108	21.212	50.9788	92.4374	1184.34	0.546543	216.693	16.0068	18.4587	14.1234	0.372167	75.8836	1.55774	960.32	15.9216	0.4	27.0672	trn_val
Ch-33	Ch-33	T0	F	89.45	Yakutia	87.4236	-2.02636	2.02636			GSM7469112	2404.43	38.78	2152.36	67.1987	67.8419	719.302	35.3576	330.401	290.881	2.60284	1665.07	25011.8	67.4762	14.6282	11.8449	1.07181	2.53528	38.2715	107.383	4283.24	5.09736	98.6231	2	14.2006	11.2851	1.68368	158.554	125.051	930.196	1.2	3.86866	4.09785	trn_val
TCh-3	TCh-3	T0	F	84.27	Yakutia	83.4151	-0.854874	0.854874			GSM7469001	1091.65	468.483	2252.58	54.4865	108.63	250.395	17.7882	297.881	198.5	24.9537	2827.12	23079.3	296.96	24.6688	22.284	3.34451	123.05	69.4608	84.09	4090.82	6.98664	239.761	202.458	60.7374	106.782	8.20186	5.41192	291.742	804.859	150.231	45.3407	22.761	trn_val
Ch-26	Ch-26	T0	M	91.12	Yakutia	88.5407	-2.5793	2.5793			GSM7469109	1447.53	239.751	3850.53	22.0474	19.6972	318.738	24.0885	399.894	247.696	5.72512	2376.6	18832.6	63.2632	9.1135	14.6827	2.97979	7.89181	45.9403	112.462	5059.65	57.519	88.2567	47.6326	23.5257	17.8098	6.30262	372.798	78.1552	159.301	50.6097	9.04787	3.83886	trn_val
AMG-YUAK	AMG-YUAK	T0	F	63.5973	Yakutia	52.3462	-11.2511	11.2511				962.592	38.78	3961.63	25.5421	63.5662	167.267	14.0767	412.447	204.866	2.20945	2808.95	23639.5	49.8762	6.707	4.53542	2.90639	1.96869	12.5825	58.6668	811.114	1.31406	98.6231	38.9479	18.4587	16.6389	2.15207	5.41192	36.1791	814.239	23.9881	1.82702	0.32	trn_val
T-18	T-18	T0	F	61.7205	Yakutia	56.6312	-5.08939	5.08939				321.629	9.695	455.183	19.6307	78.0198	230.588	6.35049	32.9384	74.3453	2.60284	1198.86	11027.4	16.4929	3.7552	4.53542	4.34925	5.61796	27.7841	61.4074	1249.68	1.45671	64.5246	2	14.2006	14.1234	0.800945	5.41192	20.1817	435.961	17.3256	0.4	0.32	trn_val
Ch-15	Ch-15	T0	M	48.3	Yakutia	52.539	4.23898	4.23898			GSM7469106	1043.18	38.78	1607.01	26.5987	136.911	486.317	17.63	219.58	176.491	5.72512	1926.5	21844.1	90.9334	7.9061	11.2666	2.53679	10.0664	23.7504	27.2206	747.412	0.546543	117.454	43.4202	27.768	18.9341	2.60432	5.41192	57.9166	256.562	18.7023	8.23863	0.32	tst
T-24	T-24	T0	F	49.9753	Yakutia	50.9605	0.985111	0.985111				1274.02	400.651	15329.2	71.3572	48.3787	231.533	21.6697	347.251	659.085	10.1735	7331.53	21836.2	156.67	18.9896	19.6165	2.61108	12.2052	48.4663	82.0374	1697.89	3.66367	150.157	108.979	33.8203	41.962	7.35639	155.38	133.992	2299.09	66.1247	25.957	7.45966	trn_val
TK-7	TK-7	T0	F	76.8438	Yakutia	78.6494	1.80557	1.80557				642.301	137.764	3696.06	37.8749	25.9167	405.556	18.5758	1092.23	177.618	4.16836	2731.97	17525.3	83.4098	6.11093	3.18642	4.77398	12.9158	36.9786	97.9682	2857.86	1.73538	157.61	28.8977	18.4587	18.9341	3.04417	358.551	78.1552	963.842	45.1858	5.69862	3.29813	tst
Ch-27	Ch-27	T0	M	64.18	Yakutia	61.6686	-2.51139	2.51139			GSM7469110	234.806	38.78	2571.64	46.0052	48.6431	137.884	12.0698	484.057	73.4911	1.81494	1440.73	17675.4	29.2815	3.7552	8.90925	0.391185	5.22002	3.42852	87.4996	1126.06	0.0358624	88.2567	28.8977	16.4597	11.2851	0.372167	31.8	43.6479	535.126	9.94071	2.88608	6.63215	trn_val
Ch-18	Ch-18	T0	F	35.263	Yakutia	42.0459	6.78285	6.78285				979.378	9.695	1812.44	21.793	43.1992	184.444	14.4059	268.452	276.137	3.38698	1110.09	20438	94.604	4.92679	7.08327	2.16213	7.70743	18.2564	60.198	344.864	0.181269	142.453	47.6326	29.0625	27.658	3.58016	5.41192	24.3575	772.513	18.7023	4.80174	0.34985	trn_val
Ch-30	Ch-30	T0	F	53.1233	Yakutia	38.4002	-14.7231	14.7231				1309.47	9.695	579.573	16.1539	5.14901	61.2694	9.2926	166.605	36.9297	2.60284	858.749	9166.87	482.346	0.912912	0.037535	1.23286	10.4243	102.723	31.7142	434.148	0.0358624	507.295	2	94.3033	7.894	13.0548	5.41192	1.55774	388.715	15.9216	16.5303	24.6714	trn_val
TK-5	TK-5	T0	F	70.7699	Yakutia	86.1951	15.4253	15.4253				204.931	9.695	1221.42	41.1908	35.9426	552.231	18.2615	270.375	191.154	1.02127	1613.14	18906.2	1.6	1.46661	8.30695	3.05303	5.61796	23.7504	56.4842	15007.5	3.78582	77.0049	2	11.5265	18.9341	1.19247	109.926	50.8784	968.868	23.9881	0.4	0.32	tst
T-39	T-39	T0	F	65.5096	Yakutia	58.2263	-7.28325	7.28325				1975.5	505.824	999.166	43.087	12.065	528.391	32.8206	240.303	162.424	6.11332	1538.86	20727.8	282.84	9.72	11.2666	8.36496	47.9779	40.844	36.2359	940.813	6.81778	201.435	75.7945	38.0849	47.1111	13.7499	5.41192	50.8784	1442.19	140.276	27.241	5.76289	tst
ABI-KHMM	ABI-KHMM	T0	M	49.82	Yakutia	30.4888	-19.3312	19.3312			GSM7469115	355.045	9.695	253.976	29.3424	35.2648	148.133	11.3876	315.467	28.4719	1.41902	399.827	4720.2	1.6	6.11093	4.86323	1.54865	13.2712	15.4466	90.4776	670.862	0.0358624	57.6399	2	8.01691	5.79785	0.137591	5.41192	20.1817	421.684	33.8107	0.4	0.32	tst
T-71	T-71	T0	F	41.18	Yakutia	26.9476	-14.2324	14.2324			GSM7469017	525.09	9.695	158.208	23.5121	51.8083	150.961	7.47829	167.173	62.3382	2.20945	383.158	9711.94	1.6	0.912912	4.53542	0.569298	31.6087	9.64869	50.6326	371.898	0.069285	32.175	16.0068	2	5.79785	0.137591	5.41192	28.3998	1149.42	23.9881	0.4	0.32	trn_val
TK-2	TK-2	T0	F	80.674	Yakutia	68.7454	-11.9286	11.9286				411.57	9.695	417.657	11.5899	12.3666	128.324	4.37929	147	3.21345	0.140466	838.656	11614.6	83.4098	2.02966	7.08327	0.740927	0.32	1.05176	95.3414	1710.22	3.78582	77.0049	16.0068	16.4597	3.02444	0.137591	5.41192	1.55774	539.669	6.60697	0.4	0.32	trn_val
YKT-RDI	YKT-RDI	T0	F	26.74	Yakutia	40.2479	13.5079	13.5079			GSM7469157	424.166	38.78	999.166	34.2145	70.6839	107.121	17.3127	167.994	45.2184	5.33656	803.19	12461.1	83.4098	2.59963	12.7051	3.34451	218.709	6.61773	27.9619	372.423	0.0358624	117.454	47.6326	20.2751	22.0817	1.44154	68.8477	36.1791	635.737	26.5237	7.41264	8.25376	trn_val
T-87	T-87	T0	M	88.68	Yakutia	87.617	-1.06301	1.06301			GSM7469024	1213.74	9.695	318.488	39.2646	88.1352	891.864	17.9462	393.933	70.9258	2.20945	1318.77	15499.5	67.4762	5.81386	9.50594	3.63383	2.53528	21.7074	109.314	7037.68	2.66231	142.453	28.8977	14.2006	14.1234	1.44154	5.41192	57.9166	1018	15.9216	3.86866	0.32	trn_val
T-9	T-9	T0	F	47	Yakutia	50.3008	3.30085	3.30085				1707.01	165.094	436.55	52.4286	34.1778	2937.36	6.15904	138.874	0.64	1.02127	445.807	3850.15	8.34121	3.7552	12.9901	0.740927	44.3413	39.5599	48.5926	3248.43	0.0358624	108.31	28.8977	21.9544	18.9341	0.02046	103.246	28.3998	1805.87	2.75991	9.04787	16.0832	trn_val
T-75	T-75	T0	M	24.87	Yakutia	36.8031	11.9331	11.9331			GSM7469146	480.795	9.695	695.831	25.3252	12.065	108.983	17.63	192.593	40.0544	4.94761	1296.35	13428.8	135.155	5.51745	5.18796	3.48942	12.2052	19.6442	49.2782	800.85	1.02021	142.453	55.4567	27.768	26.7804	1.68368	5.41192	64.7942	1465.45	6.60697	17.9344	6.2034	trn_val
Ch-37	Ch-37	T0	M	42.2	Yakutia	47.4589	5.25886	5.25886			GSM7469156	1007.91	307.377	646.837	38.5764	65.6413	175.824	29.6726	376.224	79.4609	8.43643	698.415	16920.9	49.8762	9.1135	9.50594	5.75458	18.6479	26.4468	40.9958	782.055	0.867807	88.2567	87.6804	26.4197	39.9263	2.15207	145.807	78.1552	454.042	40.7303	16.5303	3.83886	trn_val
Ch-41	Ch-41	T0	M	94.1	Yakutia	94.9267	0.826675	0.826675			GSM7469033	979.378	191.015	790.666	43.5777	168.028	153.452	40.3415	226.906	37.6757	8.04988	1070.61	8358.83	144.529	15.8687	14.9621	7.8202	68.6884	48.4663	171.413	4685.58	2.79022	171.866	55.4567	26.4197	50.7505	2.60432	103.246	168.716	200.195	57.9755	27.241	0.32	trn_val
Ch-39	Ch-39	T0	F	56.1	Yakutia	64.2286	8.12856	8.12856				979.378	858.151	1912.35	37.4472	47.5847	84.8711	46.1612	277.89	15.2323	38.5469	1426.95	14597.5	748.62	42.7265	39.5495	8.22897	138.492	118.921	37.0559	533.63	8.65112	239.761	290.509	88.1034	90.377	9.49238	139.379	301.913	514.63	98.5011	84.463	32.5738	trn_val
DP-7	DP-7	T0	F	92.79	Yakutia	92.2073	-0.58271	0.58271			GSM7469121	581.491	191.015	1692.57	24.9959	135.009	182.727	19.8237	213.935	109.931	2.79918	865.166	12341.2	1.6	4.04676	7.08327	2.61108	7.89181	26.4468	81.9082	4673.77	4.98021	142.453	38.9479	14.2006	7.894	0.137591	375.64	50.8784	307.992	42.9721	0.4	41.6695	trn_val
T-36	T-36	T0	F	41.9342	Yakutia	32.0077	-9.92657	9.92657				1065.89	9.695	339.044	28.778	25.078	178.039	16.3543	186.791	4.78799	2.20945	594.438	6943.85	1.6	0.912912	5.50984	1.54865	0.32	12.5825	6.73895	760.939	0.181269	64.5246	2	11.5265	7.894	0.137591	5.41192	11.236	868.802	29.0014	0.4	0.32	trn_val
T-54	T-54	T0	F	61.7671	Yakutia	57.6183	-4.14879	4.14879				785.267	123.425	7380.18	36.5758	61.8772	1013.71	24.6863	195.485	453.838	19.0138	6229.36	30141.6	162.604	15.8687	15.5189	5.05553	19.0115	80.301	83.707	1441.46	26.6937	234.132	130.296	36.0033	30.192	12.0024	129.662	122.044	797.906	85.5379	25.957	5.76289	trn_val
TCh-5	TCh-5	T0	F	76.4192	Yakutia	86.5149	10.0957	10.0957				2021.43	38.78	1431.27	19.3422	58.4904	381.475	33.5286	278.251	79.4609	6.11332	2394.19	14708.6	228.468	7.30544	19.6165	4.13569	9.16713	49.7242	11.2033	4019.56	2.91726	266.732	66.0951	50.7617	33.376	5.12126	109.926	81.4251	1186.47	62.0826	13.6437	3.29813	trn_val
Ch-38	Ch-38	T0	M	91.5	Yakutia	93.6378	2.13779	2.13779			GSM7469114	2230.91	239.751	646.837	69.6076	17.0978	444.714	27.6388	365.206	230.851	2.9953	745.558	11479.2	196.617	20.2452	8.90925	4.49116	10.0664	93.3503	76.2547	7464.52	18.491	222.604	28.8977	34.9256	18.9341	2.82562	487.389	218.41	483.712	53.7963	9.04787	20.2317	trn_val
CHU-GAG	CHU-GAG	T0	F	98.52	Yakutia	86.3163	-12.2037	12.2037			GSM7469117	1183.01	137.764	655.084	40.3395	100.243	474.187	21.6697	87.3482	91.9114	4.94761	831.678	8339.68	16.4929	3.46462	10.6843	0.655768	19.376	43.3999	72.0429	6052.67	0.0358624	64.5246	38.9479	14.2006	21.0657	0.663654	238.648	24.3575	763.917	26.5237	9.04787	0.32	trn_val
VER-GII	VER-GII	T0	M	52.28	Yakutia	62.924	10.644	10.644			GSM7469119	1003.9	38.78	2258.11	33.897	43.5993	232.997	7.10608	287.096	152.592	1.02127	1222.25	11328.5	8.34121	2.59963	3.18642	0.740927	24.2021	18.2564	53.9291	1111.45	0.0358624	88.2567	2	11.5265	7.894	0.372167	5.41192	20.1817	658.425	1.2	0.4	0.32	trn_val
T-49	T-49	T0	F	60.68	Yakutia	68.8963	8.21626	8.21626			GSM7469094	601.364	38.78	276.012	13.8652	93.6217	425.843	15.0604	255.648	47.2707	2.9953	896.406	12408.1	40.109	3.7552	2.48189	1.54865	1.96869	9.64869	21.2792	2945.4	0.0358624	142.453	38.9479	14.2006	21.0657	1.19247	5.41192	64.7942	938.246	23.9881	1.82702	46.5688	tst
T-43	T-43	T0	F	33.77	Yakutia	34.2123	0.442318	0.442318			GSM7469143	709.076	9.695	308.049	16.6739	113.2	93.1562	0.24	259.195	25.7039	2.60284	1169.31	13559.7	162.604	3.7552	7.08327	2.75909	13.4489	21.022	21.2792	435.157	0.0358624	182.068	16.0068	49.5215	7.894	0.663654	5.41192	28.3998	708.112	13.016	3.86866	0.32	trn_val
T-62	T-62	T0	F	59.3	Yakutia	57.8098	-1.49021	1.49021			GSM7469145	338.89	38.78	1941.41	39.4006	49.1717	207.951	12.4083	251.619	133.79	7.66309	2288.09	23466.9	144.529	9.1135	12.4193	2.4623	45.2404	23.7504	78.2502	911.913	2.27256	204.545	87.6804	25.0093	29.3627	3.68578	5.41192	97.4248	706.962	40.7303	18.628	2.71846	trn_val
T-6	T-6	T0	M	46.0932	Yakutia	37.3515	-8.7417	8.7417				282.733	38.78	464.408	38.3674	87.1131	176.456	3.96662	231.256	23.3736	3.77797	736.59	6749.45	40.109	6.707	6.77287	12.9319	3.51673	22.3905	42.5063	696.54	1.16873	134.463	28.8977	14.2006	12.7542	0.800945	5.41192	20.1817	534.698	9.94071	5.69862	0.32	trn_val
YAK-VYAG	YAK-VYAG	T0	M	76.1342	Yakutia	60.35	-15.7843	15.7843				624.129	9.695	3910.84	45.89	29.798	378.57	11.3876	437.066	51.6468	1.81494	2863.29	22631.4	118.93	6.11093	10.6843	10.1226	2.53528	39.5599	85.487	1174.07	1.45671	157.61	38.9479	30.31	21.0657	0.372167	68.8477	28.3998	872.16	15.9216	1.82702	13.8751	tst
Ch-29	Ch-29	T0	F	93.13	Yakutia	83.0176	-10.1124	10.1124			GSM7469111	1404.18	38.78	1180.81	31.4923	7.10393	204.523	9.64734	114.925	70.9258	1.02127	1697.2	17221.7	16.4929	4.92679	7.08327	5.33593	3.96536	26.4468	48.2477	3193.18	2.20662	117.454	6.12167	8.01691	11.2851	0.137591	58.1049	74.8589	800.12	21.3852	0.4	9.39458	trn_val
CHU-DNI	CHU-DNI	T0	M	91.54	Yakutia	109.59	18.0503	18.0503			GSM7469116	1711.28	191.015	984.766	68.5273	121.064	289.509	56.1652	399.517	102.057	7.66309	975.621	8226.45	67.4762	9.1135	24.3877	11.1965	8.62343	62.1375	82.1664	21923	28.7989	386.256	69.4176	18.4587	27.658	1.68368	580.003	160.174	1004.22	87.4175	20.6779	25.744	tst
T-79	T-79	T0	M	46.25	Yakutia	38.7004	-7.54956	7.54956			GSM7469020	768.546	9.695	359.206	47.253	29.1086	242.596	21.0576	73.9431	18.3126	2.20945	1286.42	14305.9	58.9366	4.92679	7.08327	1.15264	6.39384	16.8575	42.1318	591.264	0.0358624	98.6231	28.8977	16.4597	26.7804	0.137591	5.41192	20.1817	743.592	14.4867	3.86866	9.20813	trn_val
TK-6	TK-6	T0	F	87.57	Yakutia	95.727	8.15703	8.15703			GSM7469029	1281.5	370.429	398.484	23.9791	8.05772	229.858	9.9997	231.136	1.95163	5.33656	241.497	2983.19	144.529	7.30544	9.50594	8.90772	21.212	25.1023	68.1246	8656.23	2.79022	64.5246	28.8977	18.4587	18.9341	7.26157	5.41192	84.67	436.651	96.6755	33.4904	20.2317	trn_val
Ch-44	Ch-44	T0	F	65.07	Yakutia	55.3034	-9.76657	9.76657			GSM7469035	475.531	76.3885	1482.16	62.5792	38.6433	430.214	26.7592	415.361	501.893	4.16836	3324.83	22475.6	83.4098	9.1135	7.6985	2.01058	22.6985	38.2715	105.668	1706.4	0.0358624	112.943	55.4567	26.4197	16.6389	4.71838	89.7048	128.044	720.34	40.7303	10.624	8.64017	tst
LEN-ONA	LEN-ONA	T0	F	65.0082	Yakutia	60.368	-4.64024	4.64024				1356.41	9.695	3332.03	70.2691	20.841	266.438	19.2016	327.117	262.032	0.620821	2841.49	25976	29.2815	3.17511	7.08327	0.569298	0.32	39.5599	45.4323	1481.35	1.16873	98.6231	2	14.2006	3.02444	0.934395	5.41192	1.55774	463.353	23.9881	0.4	0.32	trn_val
T-31	T-31	T0	F	54.3671	Yakutia	54.2085	-0.158607	0.158607				529.713	9.695	339.044	15.4314	20.4128	1114.01	21.364	261.78	35.4337	3.38698	969.483	10244.6	171.35	3.17511	8.90925	3.48942	3.7436	29.7779	43.9842	901.376	0.372823	98.6231	28.8977	21.9544	11.2851	0.663654	277.346	64.7942	892.394	6.60697	9.04787	0.32	trn_val
YKT-TTOF	YKT-TTOF	T0	F	47.73	Yakutia	51.085	3.35499	3.35499			GSM7469046	1800.36	165.094	1187.61	38.1572	34.1778	147.446	8.57546	234.395	312.245	7.27606	2947.36	23974.3	40.109	9.1135	10.6843	2.16213	17.3814	19.6442	52.9528	754.181	3.9074	50.1522	62.6698	20.2751	21.0657	2.15207	5.41192	36.1791	768.288	14.4867	16.5303	0.32	trn_val
NUR-BNO	NUR-BNO	T0	M	89.87	Yakutia	100.098	10.228	10.228			GSM7469078	3847.46	9.695	630.241	29.6202	62.2672	208.489	21.0576	155.591	5.35786	2.20945	278.84	5536.56	1.6	3.17511	11.5563	1.3917	0.32	15.4466	67.2693	5718.17	1.73538	88.2567	23.0029	2	0.8	0.02046	103.246	57.9166	100.369	6.60697	1.82702	19.0763	trn_val
T-37	T-37	T0	F	53.81	Yakutia	56.9375	3.12746	3.12746			GSM7469151	1120.2	9.695	183.594	23.9791	48.1141	267.943	9.2926	273.982	12.579	1.81494	350.119	8114.52	1.6	11.5496	10.6843	0.0802755	16.8413	15.4466	43.0642	1746.39	1.80386	41.8214	2	16.4597	7.894	0.137591	0.24525	20.1817	526.701	13.016	15.1012	4.35045	trn_val
DP-8	DP-8	T0	F	91.23	Yakutia	91.5108	0.280754	0.280754			GSM7469051	612.885	38.78	1431.27	22.5469	57.8377	316.508	17.9462	218.368	21.9637	2.9953	956.092	12275.8	1.6	2.59963	4.53542	7.8202	0.32	8.14788	47.2038	3809.1	8.92484	32.175	2	2	3.02444	0.137591	5.41192	20.1817	558.039	9.94071	0.4	35.6657	tst
T-83	T-83	T0	M	89.6	Yakutia	86.8516	-2.74844	2.74844			GSM7469147	1043.18	76.3885	1594.67	48.029	30.8982	2207.45	27.6388	267.971	345.815	2.9953	1961.88	14677.4	67.4762	7.6055	6.77287	2.75909	1.96869	52.2303	108.747	5787.91	1.59705	108.31	47.6326	25.0093	16.6389	3.89561	161.719	43.6479	465.171	21.3852	1.82702	0.32	trn_val
DP-6	DP-6	T0	F	91.36	Yakutia	77.998	-13.362	13.362			GSM7469080	1127.2	9.695	984.766	57.2444	199.601	148.362	31.6822	336.616	98.9599	3.77797	1546.12	21020.5	1.6	3.7552	11.2666	2.90639	0.32	23.7504	96.7782	3302.07	1.31406	50.1522	16.0068	8.01691	14.1234	0.211656	220.521	250.338	684.174	9.94071	1.82702	69.8986	trn_val
T-46	T-46	T0	F	66.55	Yakutia	61.8253	-4.7247	4.7247			GSM7469014	485.983	9.695	1366.83	48.9536	33.3607	488.768	15.3857	208.701	206.282	9.78781	2520.36	21082.1	174.227	9.1135	10.6843	3.92125	6.77395	16.8575	85.487	1066.67	2.98046	171.866	108.979	18.4587	23.069	1.68368	5.41192	50.8784	1100.04	26.5237	15.8191	0.32	trn_val
Ch-34	Ch-34	T0	F	99.18	Yakutia	93.1248	-6.05521	6.05521			GSM7469155	1025.74	328.827	1301.38	79.6854	19.9837	642.194	24.3877	243.315	41.3872	7.66309	1226.77	10235.1	296.96	14.0099	21.2224	3.48942	8.25871	99.2187	103.129	17408.4	75.4705	301.807	81.8662	93.7491	24.9682	2.15207	116.553	151.545	735.986	42.9721	15.1012	8.64017	trn_val
T-85	T-85	T0	F	19.99	Yakutia	29.7259	9.73592	9.73592			GSM7469022	820.01	9.695	207.892	22.5469	34.9933	78.7813	3.11551	121.923	26.0129	2.20945	704.598	10122.4	1.6	1.46661	0.400029	0.0802755	0.32	3.42852	24.1051	93.4144	0.0358624	64.5246	28.8977	2	11.2851	0.137591	5.41192	43.6479	454.159	13.016	7.41264	0.32	tst
T-65	T-65	T0	M	44.17	Yakutia	37.0334	-7.13662	7.13662			GSM7469092	1520.25	9.695	297.495	49.542	23.9555	193.01	9.9997	180.025	63.0562	0.140466	1070.05	13504.1	1.6	1.18836	5.18796	0.48124	0.32	5.83917	47.9012	496.743	0.0358624	50.1522	2	2	3.02444	0.663654	5.41192	20.1817	578.51	1.2	0.4	0.32	trn_val
T-70	T-70	T0	F	27.24	Yakutia	30.7421	3.5021	3.5021			GSM7469096	293.114	9.695	339.044	21.2744	17.6788	92.181	10.6977	184.871	8.09769	0.620821	790.054	10099.5	1.6	2.02966	8.30695	5.05553	1.28191	5.04968	62.0071	149.395	0.0358624	32.175	16.0068	2	11.2851	0.137591	5.41192	1.55774	420.287	1.2	0.4	3.014	trn_val
T-14	T-14	T0	F	34.3808	Yakutia	45.9556	11.5748	11.5748				1093.46	38.78	183.594	28.778	53.2543	821.752	5.77279	147	7.74085	3.38698	145.104	1441.77	1.6	3.7552	6.46046	0.0802755	3.96536	39.5599	58.0479	2816.58	0.710481	32.175	16.0068	8.01691	3.02444	0.137591	5.41192	64.7942	1107.97	18.7023	31.0221	13.8751	trn_val
Ch-19	Ch-19	T0	F	37.959	Yakutia	47.041	9.08197	9.08197				355.045	9.695	4035.13	41.449	83.276	138.035	26.4648	237.531	90.9233	2.9953	2904.64	21692.9	16.4929	18.3633	1.74713	0.569298	3.51673	6.61773	24.1051	579.929	0.0358624	8	2	8.01691	11.2851	0.137591	61.7134	1.55774	903.845	15.9216	0.4	20.5173	trn_val
UALD-PNN	UALD-PNN	T0	M	42.2247	Yakutia	53.5458	11.3211	11.3211				1192.82	9.695	2592.8	51.1615	25.9167	123.194	9.82381	192.716	419.509	1.02127	2896.14	25494.1	1.6	0.912912	6.46046	0.0802755	0.32	14.0221	70.0982	1972.83	0.0358624	77.0049	2	14.2006	11.2851	2.37994	5.41192	1.55774	1301.2	1.2	0.4	0.34985	trn_val
T-10	T-10	T0	F	62.3589	Yakutia	62.7858	0.426918	0.426918				1095.27	137.764	527.434	36.5758	34.7217	607.737	31.1104	374.797	28.3188	0.620821	458.669	6811.41	29.2815	6.707	15.2408	2.90639	0.32	31.758	55.2152	1589.14	0.0358624	77.0049	2	2	9.68387	0.137591	109.926	11.236	456.273	21.3852	5.69862	12.0527	trn_val
T-25	T-25	T0	F	74.45	Yakutia	68.2525	-6.19752	6.19752			GSM7469009	1741.88	9.695	158.208	32.1749	53.9107	1506.39	28.5135	2409.53	4.59589	5.91926	327.337	4752.09	29.2815	2.59963	19.0773	2.61108	3.04377	27.7841	84.9803	2758.3	16.6405	88.2567	38.9479	8.01691	14.1234	0.137591	19.6454	179.978	692.404	40.7303	0.4	0.32	tst
TCh-7	TCh-7	T0	M	74.7	Yakutia	56.5728	-18.1272	18.1272			GSM7469004	1657.03	9.695	509.686	34.9949	36.3488	183.126	24.3877	333.202	105.996	2.60284	1826.15	19652.2	83.4098	6.11093	6.46046	3.63383	1.96869	16.8575	97.8495	1691.94	2.40355	134.463	47.6326	16.4597	18.9341	3.26024	23.7876	43.6479	548.654	27.7693	5.69862	7.86047	trn_val
Ch-13	Ch-13	T0	M	90.15	Yakutia	94.6967	4.5467	4.5467			GSM7469105	779.744	38.78	71.1464	39.4006	30.8982	93.0437	21.6697	365.823	9.50497	2.20945	295.657	5011.61	1.6	3.7552	11.2666	26.6891	0.32	31.758	77.4552	12880.6	9.14317	134.463	2	27.768	7.894	0.137591	31.8	50.8784	796.743	13.016	0.4	3.83886	trn_val
T-63	T-63	T0	F	38.8631	Yakutia	34.8932	-3.96991	3.96991				1529.97	38.78	1360.33	40.996	72.1025	132.305	12.4083	229.807	226.865	6.5012	3370.39	28871.6	98.2195	4.92679	5.18796	1.23286	5.61796	40.844	37.2591	769.936	0.0358624	134.463	62.6698	27.101	23.069	3.79092	5.41192	78.1552	940.03	40.7303	13.6437	0.34985	tst
OLE-GPS	OLE-GPS	T0	F	93.41	Yakutia	80.7715	-12.6385	12.6385			GSM7469042	666.666	38.78	663.298	22.7923	124.614	759.37	34.5155	185.862	54.2598	8.82278	597.849	5410.65	40.109	5.51745	7.6985	6.30954	13.6266	62.1375	73.0049	4246.12	6.25114	108.31	38.9479	21.9544	24.9682	1.19247	145.807	64.7942	1579.74	52.7393	15.8191	0.32	trn_val
T-48	T-48	T0	M	29.9179	Yakutia	38.7766	8.85863	8.85863				865.212	9.695	349.172	19.6307	64.734	186.004	5.18418	158.472	52.5188	2.01235	902.821	12914.7	16.4929	2.59963	2.48189	1.07181	30.4081	9.64869	20.6823	748.315	0.181269	50.1522	28.8977	8.01691	7.894	0.372167	5.41192	43.6479	755.739	9.94071	0.4	0.32	trn_val
T-86	T-86	T0	F	89.76	Yakutia	95.0447	5.28473	5.28473			GSM7469023	1527.55	9.695	398.484	18.7509	193.956	179.942	15.3857	254.807	32.2732	2.60284	655.89	8848.5	90.9334	3.7552	0.400029	5.47573	0.817181	9.64869	76.9228	7512.4	6.13706	191.911	6.12167	11.5265	0.8	0.663654	103.246	109.867	274.049	1.2	1.82702	0.32	trn_val
CHU-DIM	CHU-DIM	T0	F	69.15	Yakutia	59.4644	-9.68556	9.68556			GSM7469036	2212.33	9.695	3993.84	43.5167	71.8447	35.0929	30.3929	436.423	211.1	0.419051	2506.4	25405	1.6	25.3042	14.6827	0.908065	6.77395	40.844	76.9228	1894.01	0.546543	108.31	2	11.5265	11.2851	0.137591	5.41192	78.1552	595.07	9.94071	0.4	39.8903	trn_val
T-66	T-66	T0	F	52.1123	Yakutia	33.2269	-18.8854	18.8854				1189.56	9.695	253.976	11.5899	33.3607	152.34	23.7886	166.794	53.5348	1.41902	546.505	9743.25	1.6	0.137108	9.80233	1.3917	0.32	6.61773	54.2523	469.165	0.0358624	32.175	2	2	0.8	0.137591	5.41192	11.236	705.083	9.94071	0.4	0.32	trn_val
T-82	T-82	T0	F	92.78	Yakutia	88.22	-4.56003	4.56003			GSM7469069	529.713	9.695	183.594	23.7468	68.2299	50.25	10.871	771.299	40.3509	1.22041	690.542	8062.58	29.2815	0.374111	5.8291	1.23286	0.32	18.2564	72.456	4885.13	3.96799	77.0049	2	8.01691	0.8	0.137591	15.3792	1.55774	688.254	1.2	0.4	42.8465	trn_val
Ch-11	Ch-11	T0	F	92.01	Yakutia	76.1134	-15.8966	15.8966			GSM7469104	1539.61	9.695	941.151	31.3192	14.1601	364.131	20.4423	245.542	52.8092	3.38698	1893.1	12887.9	112.196	3.7552	8.90925	2.23752	30.4081	22.3905	73.9604	1771.94	4.98021	98.6231	55.4567	21.9544	16.6389	0.02046	5.41192	28.3998	593.743	23.9881	7.41264	6.2034	tst
Ch-5	Ch-5	T0	M	90.96	Yakutia	80.3416	-10.6184	10.6184			GSM7469071	4495.83	38.78	231.305	25.3252	107.995	2795.64	26.4648	336.738	35.8831	3.77797	316.933	7711.47	1.6	14.3189	8.90925	3.92125	3.04377	63.364	51.6345	11845.2	21.3965	77.0049	2	11.5265	16.6389	0.02046	381.315	20.1817	899.247	9.94071	0.4	0.32	trn_val
T-8	T-8	T0	F	64.4658	Yakutia	53.7397	-10.7261	10.7261				627.818	349.83	630.241	19.049	86.3462	222.484	37.0315	251.86	14.2445	9.5949	224.091	3348.15	165.54	14.6282	16.073	4.63273	26.1074	57.8248	61.4074	1294.42	3.66367	88.2567	93.2733	34.9256	53.0878	2.15207	82.8329	179.978	361.637	55.8954	33.4904	1.34979	trn_val
YAMT-0505	YAMT-0505	T0	F	86.4411	Yakutia	90.1213	3.68016	3.68016				1799.35	262.913	727.881	48.8997	39.4503	1268.49	28.2225	235.722	39.6093	6.5012	813.806	11612.8	108.769	10.9381	23.8641	16.9057	7.14991	59.677	53.6049	6578.94	6.81778	216.693	103.902	32.6848	34.8978	2.82562	294.973	151.545	859.181	57.9755	20.6779	5.76289	trn_val
T-22	T-22	T0	F	51.0877	Yakutia	32.6572	-18.4305	18.4305				1681.14	38.78	318.488	23.9791	47.5847	217.673	9.9997	111.054	0.64	3.38698	251.712	4170.85	1.6	3.17511	2.48189	2.68518	9.70754	6.61773	22.4392	1082.19	1.02021	32.175	28.8977	2	18.9341	0.137591	5.41192	1.55774	547.265	18.7023	92.4913	0.32	trn_val
T-68	T-68	T0	F	37.08	Yakutia	33.3911	-3.6889	3.6889			GSM7469067	709.076	9.695	207.892	18.7509	23.3924	178.118	19.2016	180.585	3.21345	2.20945	461.586	7406.02	16.4929	1.46661	3.86929	2.16213	3.51673	8.14788	39.8398	364.53	1.16873	50.1522	38.9479	8.01691	14.1234	0.137591	5.41192	28.3998	453.456	6.60697	0.4	0.32	trn_val
Ch-2	Ch-2	T0	F	31.4301	Yakutia	37.0951	5.66492	5.66492				806.874	38.78	1412.04	41.6415	61.2268	249.244	16.6749	465.213	163.83	3.77797	3519.94	25264.6	1.6	3.46462	4.53542	3.63383	4.3962	1.71948	56.6417	680.97	1.73538	88.2567	28.8977	11.5265	17.8098	0.663654	5.41192	20.1817	996.197	38.458	3.86866	4.35045	trn_val
T-57	T-57	T0	F	27.1753	Yakutia	45.9444	18.769	18.769				739.584	76.3885	7883.77	21.01	19.6972	149.584	7.47829	325.658	231.564	4.55822	4492.55	29151.9	105.299	7.9061	10.6843	1.07181	6.00883	27.7841	149.785	570.923	0.372823	98.6231	78.8652	29.0625	30.192	0.934395	5.41192	36.1791	773.135	15.9216	7.41264	1.73241	trn_val
TK-8	TK-8	T0	M	81.87	Yakutia	86.9916	5.12158	5.12158			GSM7469152	1166.45	9.695	579.573	62.4964	32.6783	523.485	16.6749	245.482	162.284	2.20945	1142.06	12327.4	40.109	4.92679	8.90925	2.16213	1.96869	38.2715	50.8004	6740.99	0.0358624	88.2567	28.8977	14.2006	14.1234	0.521389	61.7134	11.236	636.218	21.3852	0.4	7.86047	trn_val
